# Supplementary material for: Interaction between phenylpropane metabolism and oil accumulation in the developing seed of Brassica napus revealed by high temporal-resolution transcriptomes
Source: BMC Biol. 2023 Sep 29;21:202. doi: 10.1186/s12915-023-01705-z (PMC10543336; doi:10.1186/s12915-023-01705-z)
Supplement: Supplementary file 2 — Additional file 2: Table S1. Summary of RNA sequencing. Table S2. Correlation between biological replicates and different time points. Table S3. Summary of seed-specific genes. Table S4. Summary of marker genes in each core module. Table S5. Summary of genes in each co-expression network module. Table S6. Summary of acyl-lipid genes in each core module. Table S7. Summary of phenylalanine genes in each core module. Table S8. Summary of MapMan enrichment results of floralwhite (stage I) module. Table S9. Summary of MapMan enrichment results of brown2 (stage II) module. Table S10. Summary of MapMan enrichment results of palevioletred2 (stage III) module. Table S11. Summary of MapMan enrichment results of darkorange2 (stage IV) module. Table S12. Summary of MapMan enrichment results of midnightblue (stage V) module. Table S13. Summary of hub genes in each co-expression network module. Table S14. Summary of genes integrated from co-expression network and TWAS-significant genes. Table S15. Summary of acyl-lipid genes in TT5, BAN and TT19 co-expression network. Table S16. Summary of acyl-lipid genes in TT5, BAN, TT19 and TT1 co-expression network. Table S17. Summary of candidate genes that expression significant correlation with seed oil content and seed coat content in co-expression network of FAs biosynthesis genes. Table S18. Summary of candidate genes that expression significant correlation with oil content and seed coat content in co-expression network of acyl-related genes. Table S19. Seed-specific transcription factors overlapped with TWAS-significant genes or co-expression network hub genes. Table S20. Seed-specific transcription factors that significantly correlated with SOC. Table S21. Summary of genes in EIL5, ERF12 and GATA19 co-expression network. Table S22. Summary of acyl-lipid genes in EIL5, ERF12 and GATA19 co-expression network. Table S23. The binding site information in the promoter of genes that are coregulated by EIL5, ERF12 and GATA19. Table S24. Summ [file 12915_2023_1705_MOESM2_ESM.xlsx]

## Sheet: S1
Supplementary Table 1. Summary of RNA sequencing
Sample ID	Replicate	Tissue	Reads number (PE150)	Size (Gb)	Mapping rate (%)	Q30 (%）
B1	1	seed_14DAF	21230132	2.99502	97.19	92.98
	2	seed_14DAF	23838983	3.37576	97.31	93.1
	3	seed_14DAF	22872985	3.23483	97.05	93.06
B2	1	seed_16DAF	24346301	3.40124	97.17	93.61
	2	seed_16DAF	20677800	3.01117	97.02	91.69
	3	seed_16DAF	20805120	2.95798	97.22	92.71
B3	1	seed_18DAF	21292576	3.0148	97.23	92.95
	2	seed_18DAF	21030857	2.97281	96.52	93
	3	seed_18DAF	21933410	3.12779	97.14	92.47
B4	1	seed_20DAF	22000410	2.95133	97.68	95.25
	2	seed_20DAF	20462608	2.8756	97.38	93.24
	3	seed_20DAF	19931634	2.82941	97.28	92.8
B5	1	seed_22DAF	20401595	2.88072	97.36	93.04
	2	seed_22DAF	22992520	3.16593	97.33	93.55
	3	seed_22DAF	23544679	3.28424	97.53	93.56
B6	1	seed_24DAF	20430351	2.85672	97.33	92.9
	2	seed_24DAF	23947108	3.3767	96.26	92.87
	3	seed_24DAF	22546102	3.17511	96.84	92.88
B7	1	seed_26DAF	21795398	3.0884	96.65	92.71
	2	seed_26DAF	22361089	3.1419	97.09	92.85
	3	seed_26DAF	20954952	2.97486	96.74	92.39
B8	1	seed_28DAF	21205818	2.98051	94.77	93.02
	2	seed_28DAF	20137980	2.82679	97.02	93.18
	3	seed_28DAF	26506576	3.54879	96.07	95.21
B9	1	seed_30DAF	20384411	2.92407	92.87	91.83
	2	seed_30DAF	20404469	2.89031	96.7	92.52
	3	seed_30DAF	22785238	3.11809	96.91	93.46
B10	1	seed_32DAF	23141796	3.17337	96.97	93.12
	2	seed_32DAF	21768856	2.98795	97.22	93.4
	3	seed_32DAF	20159865	2.7917	97.35	93.12
B11	1	seed_34DAF	20814923	2.81868	96.96	92.81
	2	seed_34DAF	22463929	3.07809	97.08	92.77
	3	seed_34DAF	20467289	2.80011	96.92	92.85
B12	1	seed_38DAF	21160813	2.7638	97.2	93.28
	2	seed_38DAF	20780525	2.73492	96.17	93.08
	3	seed_38DAF	22488960	2.85206	96.72	92.67
B13	1	seed_36DAF	23315610	2.98715	97.13	93.67
	2	seed_36DAF	20283153	2.67286	97.07	93.09
	3	seed_36DAF	21045066	2.71299	96.22	93.68
B14	1	seed_40DAF	21498512	2.67295	96.82	93.62
	2	seed_40DAF	21392274	2.74608	96.67	93.47
	3	seed_40DAF	22093915	2.70254	97.32	93.97
B15	1	seed_42DAF	22487112	2.80942	96.97	93.4
	2	seed_42DAF	22700926	2.72178	97.48	94
	3	seed_42DAF	20368995	2.5105	97.53	94.14
B16	1	seed_44DAF	21153084	2.56438	97.48	94.01
	2	seed_44DAF	20588953	2.51827	97.32	94.16
	3	seed_44DAF	21850886	2.79035	97.14	93.81
B17	1	seed_46DAF	19947736	2.60704	96.85	94.13
	2	seed_46DAF	24776363	3.10939	96.94	94.36
	3	seed_46DAF	20728760	2.68795	96.85	93.91
B18	1	seed_48DAF	25580128	3.43213	96.6	93.81
	2	seed_48DAF	20002371	2.649	96.36	93.21
	3	seed_48DAF	20423480	2.69373	96.85	93.96
B19	1	seed_50DAF	22450653	2.93796	96.69	93.74
	2	seed_50DAF	22129446	2.93171	95	93.55
	3	seed_50DAF	21003931	2.6967	96.81	94.28
B20	1	seed_52DAF	24436035	3.20511	97.08	94.67
	2	seed_52DAF	23652460	3.03505	96.88	94.72
	3	seed_52DAF	20197862	2.67352	96.8	94.31
B21	1	seed_54DAF	22686916	3.04589	97.01	93.92
	2	seed_54DAF	22859968	3.06239	96.31	94.08
	3	seed_54DAF	23024084	3.10678	96.7	94.12
B22	1	seed_56DAF	22338118	3.03251	96.62	94.47
	2	seed_56DAF	20507407	2.76488	90.71	94.71
	3	seed_56DAF	21157415	2.93309	96.93	93.17
B23	1	seed_58DAF	21015047	2.86534	97.09	94.04
	2	seed_58DAF	23989169	3.3104	96.91	93.3
	3	seed_58DAF	21404362	2.91759	96.67	93.86
B24	1	seed_60DAF	21029145	2.82616	97	94.78
	2	seed_60DAF	23027421	3.09685	97.13	94.84
	3	seed_60DAF	20451942	2.74348	96.78	94.84
B25	1	seed_62DAF	25277482	3.34507	96.43	95.18
	2	seed_62DAF	23516662	3.20678	95.02	94.17
	3	seed_62DAF	24064507	3.24694	94.45	94.58
B26	1	seed_64DAF	23951733	3.38212	93.23	92.21
	2	seed_64DAF	24755575	3.36056	94.38	94.38
	3	seed_64DAF	21566829	2.84334	94.01	95.4

## Sheet: S2
Supplementary Table 2. Correlation between biological replicates and different time points.
Replicate #1	Replicate #2	Correlation coefficient	P-value
seed_14DAF_Rep1	seed_14DAF_Rep2	0.9668	0
seed_14DAF_Rep1	seed_14DAF_Rep3	0.9194	0
seed_14DAF_Rep1	seed_16DAF_Rep1	0.7147	0
seed_14DAF_Rep1	seed_16DAF_Rep2	0.6406	0
seed_14DAF_Rep1	seed_16DAF_Rep3	0.7709	0
seed_14DAF_Rep1	seed_18DAF_Rep1	0.7047	0
seed_14DAF_Rep1	seed_18DAF_Rep2	0.6081	0
seed_14DAF_Rep1	seed_18DAF_Rep3	0.6608	0
seed_14DAF_Rep1	seed_20DAF_Rep1	0.5771	0
seed_14DAF_Rep1	seed_20DAF_Rep2	0.6803	0
seed_14DAF_Rep1	seed_20DAF_Rep3	0.6119	0
seed_14DAF_Rep1	seed_22DAF_Rep1	0.5838	0
seed_14DAF_Rep1	seed_22DAF_Rep2	0.5092	0
seed_14DAF_Rep1	seed_22DAF_Rep3	0.6032	0
seed_14DAF_Rep1	seed_24DAF_Rep1	0.4659	0
seed_14DAF_Rep1	seed_24DAF_Rep2	0.4757	0
seed_14DAF_Rep1	seed_24DAF_Rep3	0.4303	0
seed_14DAF_Rep1	seed_26DAF_Rep1	0.3538	0
seed_14DAF_Rep1	seed_26DAF_Rep2	0.3507	0
seed_14DAF_Rep1	seed_26DAF_Rep3	0.4412	0
seed_14DAF_Rep1	seed_28DAF_Rep1	0.3007	0
seed_14DAF_Rep1	seed_28DAF_Rep2	0.339	0
seed_14DAF_Rep1	seed_28DAF_Rep3	0.308	0
seed_14DAF_Rep1	seed_30DAF_Rep1	0.1882	0
seed_14DAF_Rep1	seed_30DAF_Rep2	0.2224	0
seed_14DAF_Rep1	seed_30DAF_Rep3	0.21	0
seed_14DAF_Rep1	seed_32DAF_Rep1	0.1275	0
seed_14DAF_Rep1	seed_32DAF_Rep2	0.1675	0
seed_14DAF_Rep1	seed_32DAF_Rep3	0.1222	0
seed_14DAF_Rep1	seed_34DAF_Rep1	0.0619	0
seed_14DAF_Rep1	seed_34DAF_Rep2	0.0868	0
seed_14DAF_Rep1	seed_34DAF_Rep3	0.0706	0
seed_14DAF_Rep1	seed_36DAF_Rep1	0.0285	0
seed_14DAF_Rep1	seed_36DAF_Rep2	0.0249	0
seed_14DAF_Rep1	seed_36DAF_Rep3	0.0175	0
seed_14DAF_Rep1	seed_38DAF_Rep1	0.0306	0
seed_14DAF_Rep1	seed_38DAF_Rep2	0.0342	0
seed_14DAF_Rep1	seed_38DAF_Rep3	0.0324	0
seed_14DAF_Rep1	seed_40DAF_Rep1	0.013	0.0011
seed_14DAF_Rep1	seed_40DAF_Rep2	0.0161	0.0001
seed_14DAF_Rep1	seed_40DAF_Rep3	0.012	0.0026
seed_14DAF_Rep1	seed_42DAF_Rep1	0.0159	0.0001
seed_14DAF_Rep1	seed_42DAF_Rep2	0.0104	0.0094
seed_14DAF_Rep1	seed_42DAF_Rep3	0.0126	0.0015
seed_14DAF_Rep1	seed_44DAF_Rep1	0.014	0.0005
seed_14DAF_Rep1	seed_44DAF_Rep2	0.0135	0.0007
seed_14DAF_Rep1	seed_44DAF_Rep3	0.016	0.0001
seed_14DAF_Rep1	seed_46DAF_Rep1	0.0226	0
seed_14DAF_Rep1	seed_46DAF_Rep2	0.0165	0
seed_14DAF_Rep1	seed_46DAF_Rep3	0.0164	0
seed_14DAF_Rep1	seed_48DAF_Rep1	0.0233	0
seed_14DAF_Rep1	seed_48DAF_Rep2	0.0133	0.0009
seed_14DAF_Rep1	seed_48DAF_Rep3	0.0192	0
seed_14DAF_Rep1	seed_50DAF_Rep1	0.013	0.0011
seed_14DAF_Rep1	seed_50DAF_Rep2	0.0098	0.014
seed_14DAF_Rep1	seed_50DAF_Rep3	0.0098	0.014
seed_14DAF_Rep1	seed_52DAF_Rep1	0.0129	0.0012
seed_14DAF_Rep1	seed_52DAF_Rep2	0.0126	0.0016
seed_14DAF_Rep1	seed_52DAF_Rep3	0.0134	0.0008
seed_14DAF_Rep1	seed_54DAF_Rep1	0.011	0.0057
seed_14DAF_Rep1	seed_54DAF_Rep2	0.0116	0.0037
seed_14DAF_Rep1	seed_54DAF_Rep3	0.0129	0.0013
seed_14DAF_Rep1	seed_56DAF_Rep1	0.0331	0
seed_14DAF_Rep1	seed_56DAF_Rep2	0.0252	0
seed_14DAF_Rep1	seed_56DAF_Rep3	0.0285	0
seed_14DAF_Rep1	seed_58DAF_Rep1	0.0348	0
seed_14DAF_Rep1	seed_58DAF_Rep2	0.0316	0
seed_14DAF_Rep1	seed_58DAF_Rep3	0.0225	0
seed_14DAF_Rep1	seed_60DAF_Rep1	0.0374	0
seed_14DAF_Rep1	seed_60DAF_Rep2	0.0348	0
seed_14DAF_Rep1	seed_60DAF_Rep3	0.0352	0
seed_14DAF_Rep1	seed_62DAF_Rep1	0.0309	0
seed_14DAF_Rep1	seed_62DAF_Rep2	0.0396	0
seed_14DAF_Rep1	seed_62DAF_Rep3	0.0433	0
seed_14DAF_Rep1	seed_64DAF_Rep1	0.0321	0
seed_14DAF_Rep1	seed_64DAF_Rep2	0.0451	0
seed_14DAF_Rep1	seed_64DAF_Rep3	0.0388	0
seed_14DAF_Rep2	seed_14DAF_Rep3	0.9571	0
seed_14DAF_Rep2	seed_16DAF_Rep1	0.7534	0
seed_14DAF_Rep2	seed_16DAF_Rep2	0.678	0
seed_14DAF_Rep2	seed_16DAF_Rep3	0.8029	0
seed_14DAF_Rep2	seed_18DAF_Rep1	0.736	0
seed_14DAF_Rep2	seed_18DAF_Rep2	0.6248	0
seed_14DAF_Rep2	seed_18DAF_Rep3	0.7012	0
seed_14DAF_Rep2	seed_20DAF_Rep1	0.6298	0
seed_14DAF_Rep2	seed_20DAF_Rep2	0.7327	0
seed_14DAF_Rep2	seed_20DAF_Rep3	0.6631	0
seed_14DAF_Rep2	seed_22DAF_Rep1	0.6345	0
seed_14DAF_Rep2	seed_22DAF_Rep2	0.5488	0
seed_14DAF_Rep2	seed_22DAF_Rep3	0.6463	0
seed_14DAF_Rep2	seed_24DAF_Rep1	0.5023	0
seed_14DAF_Rep2	seed_24DAF_Rep2	0.5174	0
seed_14DAF_Rep2	seed_24DAF_Rep3	0.477	0
seed_14DAF_Rep2	seed_26DAF_Rep1	0.3383	0
seed_14DAF_Rep2	seed_26DAF_Rep2	0.3475	0
seed_14DAF_Rep2	seed_26DAF_Rep3	0.4511	0
seed_14DAF_Rep2	seed_28DAF_Rep1	0.2964	0
seed_14DAF_Rep2	seed_28DAF_Rep2	0.3436	0
seed_14DAF_Rep2	seed_28DAF_Rep3	0.2976	0
seed_14DAF_Rep2	seed_30DAF_Rep1	0.176	0
seed_14DAF_Rep2	seed_30DAF_Rep2	0.2133	0
seed_14DAF_Rep2	seed_30DAF_Rep3	0.1973	0
seed_14DAF_Rep2	seed_32DAF_Rep1	0.1189	0
seed_14DAF_Rep2	seed_32DAF_Rep2	0.1564	0
seed_14DAF_Rep2	seed_32DAF_Rep3	0.1117	0
seed_14DAF_Rep2	seed_34DAF_Rep1	0.057	0
seed_14DAF_Rep2	seed_34DAF_Rep2	0.0786	0
seed_14DAF_Rep2	seed_34DAF_Rep3	0.0643	0
seed_14DAF_Rep2	seed_36DAF_Rep1	0.0256	0
seed_14DAF_Rep2	seed_36DAF_Rep2	0.0224	0
seed_14DAF_Rep2	seed_36DAF_Rep3	0.0161	0.0001
seed_14DAF_Rep2	seed_38DAF_Rep1	0.0269	0
seed_14DAF_Rep2	seed_38DAF_Rep2	0.0309	0
seed_14DAF_Rep2	seed_38DAF_Rep3	0.028	0
seed_14DAF_Rep2	seed_40DAF_Rep1	0.0116	0.0035
seed_14DAF_Rep2	seed_40DAF_Rep2	0.0141	0.0004
seed_14DAF_Rep2	seed_40DAF_Rep3	0.0104	0.009
seed_14DAF_Rep2	seed_42DAF_Rep1	0.0146	0.0003
seed_14DAF_Rep2	seed_42DAF_Rep2	0.0093	0.0195
seed_14DAF_Rep2	seed_42DAF_Rep3	0.0109	0.0065
seed_14DAF_Rep2	seed_44DAF_Rep1	0.012	0.0027
seed_14DAF_Rep2	seed_44DAF_Rep2	0.0114	0.0044
seed_14DAF_Rep2	seed_44DAF_Rep3	0.0128	0.0014
seed_14DAF_Rep2	seed_46DAF_Rep1	0.0165	0
seed_14DAF_Rep2	seed_46DAF_Rep2	0.0132	0.0009
seed_14DAF_Rep2	seed_46DAF_Rep3	0.0128	0.0013
seed_14DAF_Rep2	seed_48DAF_Rep1	0.0175	0
seed_14DAF_Rep2	seed_48DAF_Rep2	0.0102	0.0103
seed_14DAF_Rep2	seed_48DAF_Rep3	0.0144	0.0003
seed_14DAF_Rep2	seed_50DAF_Rep1	0.01	0.0124
seed_14DAF_Rep2	seed_50DAF_Rep2	0.0077	0.0526
seed_14DAF_Rep2	seed_50DAF_Rep3	0.0079	0.0477
seed_14DAF_Rep2	seed_52DAF_Rep1	0.009	0.0238
seed_14DAF_Rep2	seed_52DAF_Rep2	0.0096	0.0159
seed_14DAF_Rep2	seed_52DAF_Rep3	0.0098	0.0143
seed_14DAF_Rep2	seed_54DAF_Rep1	0.0073	0.0661
seed_14DAF_Rep2	seed_54DAF_Rep2	0.0076	0.0579
seed_14DAF_Rep2	seed_54DAF_Rep3	0.008	0.0453
seed_14DAF_Rep2	seed_56DAF_Rep1	0.0237	0
seed_14DAF_Rep2	seed_56DAF_Rep2	0.0165	0
seed_14DAF_Rep2	seed_56DAF_Rep3	0.0188	0
seed_14DAF_Rep2	seed_58DAF_Rep1	0.0255	0
seed_14DAF_Rep2	seed_58DAF_Rep2	0.0214	0
seed_14DAF_Rep2	seed_58DAF_Rep3	0.0154	0.0001
seed_14DAF_Rep2	seed_60DAF_Rep1	0.025	0
seed_14DAF_Rep2	seed_60DAF_Rep2	0.0235	0
seed_14DAF_Rep2	seed_60DAF_Rep3	0.0233	0
seed_14DAF_Rep2	seed_62DAF_Rep1	0.0191	0
seed_14DAF_Rep2	seed_62DAF_Rep2	0.0257	0
seed_14DAF_Rep2	seed_62DAF_Rep3	0.0291	0
seed_14DAF_Rep2	seed_64DAF_Rep1	0.0215	0
seed_14DAF_Rep2	seed_64DAF_Rep2	0.0303	0
seed_14DAF_Rep2	seed_64DAF_Rep3	0.0245	0
seed_14DAF_Rep3	seed_16DAF_Rep1	0.8725	0
seed_14DAF_Rep3	seed_16DAF_Rep2	0.8229	0
seed_14DAF_Rep3	seed_16DAF_Rep3	0.909	0
seed_14DAF_Rep3	seed_18DAF_Rep1	0.8652	0
seed_14DAF_Rep3	seed_18DAF_Rep2	0.7757	0
seed_14DAF_Rep3	seed_18DAF_Rep3	0.8502	0
seed_14DAF_Rep3	seed_20DAF_Rep1	0.8045	0
seed_14DAF_Rep3	seed_20DAF_Rep2	0.8798	0
seed_14DAF_Rep3	seed_20DAF_Rep3	0.8299	0
seed_14DAF_Rep3	seed_22DAF_Rep1	0.81	0
seed_14DAF_Rep3	seed_22DAF_Rep2	0.7332	0
seed_14DAF_Rep3	seed_22DAF_Rep3	0.8196	0
seed_14DAF_Rep3	seed_24DAF_Rep1	0.7058	0
seed_14DAF_Rep3	seed_24DAF_Rep2	0.7136	0
seed_14DAF_Rep3	seed_24DAF_Rep3	0.6835	0
seed_14DAF_Rep3	seed_26DAF_Rep1	0.5184	0
seed_14DAF_Rep3	seed_26DAF_Rep2	0.5259	0
seed_14DAF_Rep3	seed_26DAF_Rep3	0.6466	0
seed_14DAF_Rep3	seed_28DAF_Rep1	0.4731	0
seed_14DAF_Rep3	seed_28DAF_Rep2	0.5353	0
seed_14DAF_Rep3	seed_28DAF_Rep3	0.4626	0
seed_14DAF_Rep3	seed_30DAF_Rep1	0.2503	0
seed_14DAF_Rep3	seed_30DAF_Rep2	0.3128	0
seed_14DAF_Rep3	seed_30DAF_Rep3	0.3092	0
seed_14DAF_Rep3	seed_32DAF_Rep1	0.1819	0
seed_14DAF_Rep3	seed_32DAF_Rep2	0.2534	0
seed_14DAF_Rep3	seed_32DAF_Rep3	0.1774	0
seed_14DAF_Rep3	seed_34DAF_Rep1	0.081	0
seed_14DAF_Rep3	seed_34DAF_Rep2	0.1183	0
seed_14DAF_Rep3	seed_34DAF_Rep3	0.0946	0
seed_14DAF_Rep3	seed_36DAF_Rep1	0.0359	0
seed_14DAF_Rep3	seed_36DAF_Rep2	0.0321	0
seed_14DAF_Rep3	seed_36DAF_Rep3	0.0218	0
seed_14DAF_Rep3	seed_38DAF_Rep1	0.0379	0
seed_14DAF_Rep3	seed_38DAF_Rep2	0.0435	0
seed_14DAF_Rep3	seed_38DAF_Rep3	0.0374	0
seed_14DAF_Rep3	seed_40DAF_Rep1	0.0153	0.0001
seed_14DAF_Rep3	seed_40DAF_Rep2	0.0186	0
seed_14DAF_Rep3	seed_40DAF_Rep3	0.0133	0.0009
seed_14DAF_Rep3	seed_42DAF_Rep1	0.0204	0
seed_14DAF_Rep3	seed_42DAF_Rep2	0.0132	0.0009
seed_14DAF_Rep3	seed_42DAF_Rep3	0.0149	0.0002
seed_14DAF_Rep3	seed_44DAF_Rep1	0.0154	0.0001
seed_14DAF_Rep3	seed_44DAF_Rep2	0.0147	0.0002
seed_14DAF_Rep3	seed_44DAF_Rep3	0.0158	0.0001
seed_14DAF_Rep3	seed_46DAF_Rep1	0.019	0
seed_14DAF_Rep3	seed_46DAF_Rep2	0.0157	0.0001
seed_14DAF_Rep3	seed_46DAF_Rep3	0.0148	0.0002
seed_14DAF_Rep3	seed_48DAF_Rep1	0.0178	0
seed_14DAF_Rep3	seed_48DAF_Rep2	0.0105	0.0084
seed_14DAF_Rep3	seed_48DAF_Rep3	0.015	0.0002
seed_14DAF_Rep3	seed_50DAF_Rep1	0.0106	0.0078
seed_14DAF_Rep3	seed_50DAF_Rep2	0.0079	0.0468
seed_14DAF_Rep3	seed_50DAF_Rep3	0.0087	0.0297
seed_14DAF_Rep3	seed_52DAF_Rep1	0.0082	0.0404
seed_14DAF_Rep3	seed_52DAF_Rep2	0.0104	0.0091
seed_14DAF_Rep3	seed_52DAF_Rep3	0.0092	0.0208
seed_14DAF_Rep3	seed_54DAF_Rep1	0.0063	0.1168
seed_14DAF_Rep3	seed_54DAF_Rep2	0.0063	0.1169
seed_14DAF_Rep3	seed_54DAF_Rep3	0.0063	0.1144
seed_14DAF_Rep3	seed_56DAF_Rep1	0.0204	0
seed_14DAF_Rep3	seed_56DAF_Rep2	0.0132	0.001
seed_14DAF_Rep3	seed_56DAF_Rep3	0.0151	0.0001
seed_14DAF_Rep3	seed_58DAF_Rep1	0.0221	0
seed_14DAF_Rep3	seed_58DAF_Rep2	0.0176	0
seed_14DAF_Rep3	seed_58DAF_Rep3	0.0129	0.0013
seed_14DAF_Rep3	seed_60DAF_Rep1	0.0201	0
seed_14DAF_Rep3	seed_60DAF_Rep2	0.0192	0
seed_14DAF_Rep3	seed_60DAF_Rep3	0.0187	0
seed_14DAF_Rep3	seed_62DAF_Rep1	0.0141	0.0004
seed_14DAF_Rep3	seed_62DAF_Rep2	0.0199	0
seed_14DAF_Rep3	seed_62DAF_Rep3	0.0232	0
seed_14DAF_Rep3	seed_64DAF_Rep1	0.017	0
seed_14DAF_Rep3	seed_64DAF_Rep2	0.0241	0
seed_14DAF_Rep3	seed_64DAF_Rep3	0.0182	0
seed_16DAF_Rep1	seed_16DAF_Rep2	0.986	0
seed_16DAF_Rep1	seed_16DAF_Rep3	0.9926	0
seed_16DAF_Rep1	seed_18DAF_Rep1	0.9671	0
seed_16DAF_Rep1	seed_18DAF_Rep2	0.9263	0
seed_16DAF_Rep1	seed_18DAF_Rep3	0.9611	0
seed_16DAF_Rep1	seed_20DAF_Rep1	0.9399	0
seed_16DAF_Rep1	seed_20DAF_Rep2	0.9406	0
seed_16DAF_Rep1	seed_20DAF_Rep3	0.9425	0
seed_16DAF_Rep1	seed_22DAF_Rep1	0.9403	0
seed_16DAF_Rep1	seed_22DAF_Rep2	0.9211	0
seed_16DAF_Rep1	seed_22DAF_Rep3	0.9318	0
seed_16DAF_Rep1	seed_24DAF_Rep1	0.8774	0
seed_16DAF_Rep1	seed_24DAF_Rep2	0.9049	0
seed_16DAF_Rep1	seed_24DAF_Rep3	0.8789	0
seed_16DAF_Rep1	seed_26DAF_Rep1	0.6537	0
seed_16DAF_Rep1	seed_26DAF_Rep2	0.6187	0
seed_16DAF_Rep1	seed_26DAF_Rep3	0.8022	0
seed_16DAF_Rep1	seed_28DAF_Rep1	0.5518	0
seed_16DAF_Rep1	seed_28DAF_Rep2	0.6502	0
seed_16DAF_Rep1	seed_28DAF_Rep3	0.5243	0
seed_16DAF_Rep1	seed_30DAF_Rep1	0.2614	0
seed_16DAF_Rep1	seed_30DAF_Rep2	0.3429	0
seed_16DAF_Rep1	seed_30DAF_Rep3	0.3317	0
seed_16DAF_Rep1	seed_32DAF_Rep1	0.1901	0
seed_16DAF_Rep1	seed_32DAF_Rep2	0.274	0
seed_16DAF_Rep1	seed_32DAF_Rep3	0.184	0
seed_16DAF_Rep1	seed_34DAF_Rep1	0.0875	0
seed_16DAF_Rep1	seed_34DAF_Rep2	0.127	0
seed_16DAF_Rep1	seed_34DAF_Rep3	0.0969	0
seed_16DAF_Rep1	seed_36DAF_Rep1	0.0345	0
seed_16DAF_Rep1	seed_36DAF_Rep2	0.0307	0
seed_16DAF_Rep1	seed_36DAF_Rep3	0.0214	0
seed_16DAF_Rep1	seed_38DAF_Rep1	0.0414	0
seed_16DAF_Rep1	seed_38DAF_Rep2	0.0433	0
seed_16DAF_Rep1	seed_38DAF_Rep3	0.0407	0
seed_16DAF_Rep1	seed_40DAF_Rep1	0.0144	0.0003
seed_16DAF_Rep1	seed_40DAF_Rep2	0.0179	0
seed_16DAF_Rep1	seed_40DAF_Rep3	0.0127	0.0015
seed_16DAF_Rep1	seed_42DAF_Rep1	0.0198	0
seed_16DAF_Rep1	seed_42DAF_Rep2	0.0133	0.0009
seed_16DAF_Rep1	seed_42DAF_Rep3	0.0139	0.0005
seed_16DAF_Rep1	seed_44DAF_Rep1	0.016	0.0001
seed_16DAF_Rep1	seed_44DAF_Rep2	0.0143	0.0003
seed_16DAF_Rep1	seed_44DAF_Rep3	0.0158	0.0001
seed_16DAF_Rep1	seed_46DAF_Rep1	0.024	0
seed_16DAF_Rep1	seed_46DAF_Rep2	0.016	0.0001
seed_16DAF_Rep1	seed_46DAF_Rep3	0.0156	0.0001
seed_16DAF_Rep1	seed_48DAF_Rep1	0.0216	0
seed_16DAF_Rep1	seed_48DAF_Rep2	0.0114	0.0043
seed_16DAF_Rep1	seed_48DAF_Rep3	0.0178	0
seed_16DAF_Rep1	seed_50DAF_Rep1	0.0111	0.0053
seed_16DAF_Rep1	seed_50DAF_Rep2	0.0075	0.0608
seed_16DAF_Rep1	seed_50DAF_Rep3	0.0083	0.0379
seed_16DAF_Rep1	seed_52DAF_Rep1	0.0125	0.0017
seed_16DAF_Rep1	seed_52DAF_Rep2	0.0119	0.0029
seed_16DAF_Rep1	seed_52DAF_Rep3	0.0126	0.0016
seed_16DAF_Rep1	seed_54DAF_Rep1	0.0133	0.0009
seed_16DAF_Rep1	seed_54DAF_Rep2	0.0146	0.0003
seed_16DAF_Rep1	seed_54DAF_Rep3	0.0171	0
seed_16DAF_Rep1	seed_56DAF_Rep1	0.0341	0
seed_16DAF_Rep1	seed_56DAF_Rep2	0.0307	0
seed_16DAF_Rep1	seed_56DAF_Rep3	0.0331	0
seed_16DAF_Rep1	seed_58DAF_Rep1	0.0342	0
seed_16DAF_Rep1	seed_58DAF_Rep2	0.0342	0
seed_16DAF_Rep1	seed_58DAF_Rep3	0.0252	0
seed_16DAF_Rep1	seed_60DAF_Rep1	0.0435	0
seed_16DAF_Rep1	seed_60DAF_Rep2	0.0399	0
seed_16DAF_Rep1	seed_60DAF_Rep3	0.0414	0
seed_16DAF_Rep1	seed_62DAF_Rep1	0.0405	0
seed_16DAF_Rep1	seed_62DAF_Rep2	0.0473	0
seed_16DAF_Rep1	seed_62DAF_Rep3	0.0488	0
seed_16DAF_Rep1	seed_64DAF_Rep1	0.039	0
seed_16DAF_Rep1	seed_64DAF_Rep2	0.0501	0
seed_16DAF_Rep1	seed_64DAF_Rep3	0.0478	0
seed_16DAF_Rep2	seed_16DAF_Rep3	0.9674	0
seed_16DAF_Rep2	seed_18DAF_Rep1	0.9512	0
seed_16DAF_Rep2	seed_18DAF_Rep2	0.9273	0
seed_16DAF_Rep2	seed_18DAF_Rep3	0.9599	0
seed_16DAF_Rep2	seed_20DAF_Rep1	0.9597	0
seed_16DAF_Rep2	seed_20DAF_Rep2	0.9415	0
seed_16DAF_Rep2	seed_20DAF_Rep3	0.953	0
seed_16DAF_Rep2	seed_22DAF_Rep1	0.955	0
seed_16DAF_Rep2	seed_22DAF_Rep2	0.9591	0
seed_16DAF_Rep2	seed_22DAF_Rep3	0.9461	0
seed_16DAF_Rep2	seed_24DAF_Rep1	0.9125	0
seed_16DAF_Rep2	seed_24DAF_Rep2	0.9435	0
seed_16DAF_Rep2	seed_24DAF_Rep3	0.92	0
seed_16DAF_Rep2	seed_26DAF_Rep1	0.6878	0
seed_16DAF_Rep2	seed_26DAF_Rep2	0.6558	0
seed_16DAF_Rep2	seed_26DAF_Rep3	0.8389	0
seed_16DAF_Rep2	seed_28DAF_Rep1	0.5884	0
seed_16DAF_Rep2	seed_28DAF_Rep2	0.6927	0
seed_16DAF_Rep2	seed_28DAF_Rep3	0.5565	0
seed_16DAF_Rep2	seed_30DAF_Rep1	0.2725	0
seed_16DAF_Rep2	seed_30DAF_Rep2	0.3594	0
seed_16DAF_Rep2	seed_30DAF_Rep3	0.3511	0
seed_16DAF_Rep2	seed_32DAF_Rep1	0.2014	0
seed_16DAF_Rep2	seed_32DAF_Rep2	0.2929	0
seed_16DAF_Rep2	seed_32DAF_Rep3	0.1954	0
seed_16DAF_Rep2	seed_34DAF_Rep1	0.0909	0
seed_16DAF_Rep2	seed_34DAF_Rep2	0.1328	0
seed_16DAF_Rep2	seed_34DAF_Rep3	0.1012	0
seed_16DAF_Rep2	seed_36DAF_Rep1	0.036	0
seed_16DAF_Rep2	seed_36DAF_Rep2	0.0322	0
seed_16DAF_Rep2	seed_36DAF_Rep3	0.0221	0
seed_16DAF_Rep2	seed_38DAF_Rep1	0.0424	0
seed_16DAF_Rep2	seed_38DAF_Rep2	0.045	0
seed_16DAF_Rep2	seed_38DAF_Rep3	0.0411	0
seed_16DAF_Rep2	seed_40DAF_Rep1	0.0149	0.0002
seed_16DAF_Rep2	seed_40DAF_Rep2	0.0184	0
seed_16DAF_Rep2	seed_40DAF_Rep3	0.0129	0.0012
seed_16DAF_Rep2	seed_42DAF_Rep1	0.0208	0
seed_16DAF_Rep2	seed_42DAF_Rep2	0.014	0.0005
seed_16DAF_Rep2	seed_42DAF_Rep3	0.0145	0.0003
seed_16DAF_Rep2	seed_44DAF_Rep1	0.0162	0
seed_16DAF_Rep2	seed_44DAF_Rep2	0.0145	0.0003
seed_16DAF_Rep2	seed_44DAF_Rep3	0.0158	0.0001
seed_16DAF_Rep2	seed_46DAF_Rep1	0.0225	0
seed_16DAF_Rep2	seed_46DAF_Rep2	0.0157	0.0001
seed_16DAF_Rep2	seed_46DAF_Rep3	0.015	0.0002
seed_16DAF_Rep2	seed_48DAF_Rep1	0.0196	0
seed_16DAF_Rep2	seed_48DAF_Rep2	0.0105	0.0084
seed_16DAF_Rep2	seed_48DAF_Rep3	0.0164	0
seed_16DAF_Rep2	seed_50DAF_Rep1	0.0103	0.0097
seed_16DAF_Rep2	seed_50DAF_Rep2	0.0068	0.0865
seed_16DAF_Rep2	seed_50DAF_Rep3	0.0079	0.0469
seed_16DAF_Rep2	seed_52DAF_Rep1	0.0102	0.0102
seed_16DAF_Rep2	seed_52DAF_Rep2	0.0109	0.0065
seed_16DAF_Rep2	seed_52DAF_Rep3	0.0104	0.0093
seed_16DAF_Rep2	seed_54DAF_Rep1	0.0101	0.0115
seed_16DAF_Rep2	seed_54DAF_Rep2	0.0109	0.0063
seed_16DAF_Rep2	seed_54DAF_Rep3	0.0125	0.0017
seed_16DAF_Rep2	seed_56DAF_Rep1	0.0257	0
seed_16DAF_Rep2	seed_56DAF_Rep2	0.0224	0
seed_16DAF_Rep2	seed_56DAF_Rep3	0.0245	0
seed_16DAF_Rep2	seed_58DAF_Rep1	0.0264	0
seed_16DAF_Rep2	seed_58DAF_Rep2	0.0256	0
seed_16DAF_Rep2	seed_58DAF_Rep3	0.0186	0
seed_16DAF_Rep2	seed_60DAF_Rep1	0.0319	0
seed_16DAF_Rep2	seed_60DAF_Rep2	0.0293	0
seed_16DAF_Rep2	seed_60DAF_Rep3	0.0302	0
seed_16DAF_Rep2	seed_62DAF_Rep1	0.0288	0
seed_16DAF_Rep2	seed_62DAF_Rep2	0.0345	0
seed_16DAF_Rep2	seed_62DAF_Rep3	0.0361	0
seed_16DAF_Rep2	seed_64DAF_Rep1	0.0283	0
seed_16DAF_Rep2	seed_64DAF_Rep2	0.0374	0
seed_16DAF_Rep2	seed_64DAF_Rep3	0.0348	0
seed_16DAF_Rep3	seed_18DAF_Rep1	0.9674	0
seed_16DAF_Rep3	seed_18DAF_Rep2	0.9157	0
seed_16DAF_Rep3	seed_18DAF_Rep3	0.9576	0
seed_16DAF_Rep3	seed_20DAF_Rep1	0.9262	0
seed_16DAF_Rep3	seed_20DAF_Rep2	0.9437	0
seed_16DAF_Rep3	seed_20DAF_Rep3	0.936	0
seed_16DAF_Rep3	seed_22DAF_Rep1	0.9296	0
seed_16DAF_Rep3	seed_22DAF_Rep2	0.8956	0
seed_16DAF_Rep3	seed_22DAF_Rep3	0.9253	0
seed_16DAF_Rep3	seed_24DAF_Rep1	0.8586	0
seed_16DAF_Rep3	seed_24DAF_Rep2	0.8783	0
seed_16DAF_Rep3	seed_24DAF_Rep3	0.851	0
seed_16DAF_Rep3	seed_26DAF_Rep1	0.6413	0
seed_16DAF_Rep3	seed_26DAF_Rep2	0.6141	0
seed_16DAF_Rep3	seed_26DAF_Rep3	0.7862	0
seed_16DAF_Rep3	seed_28DAF_Rep1	0.551	0
seed_16DAF_Rep3	seed_28DAF_Rep2	0.6419	0
seed_16DAF_Rep3	seed_28DAF_Rep3	0.5274	0
seed_16DAF_Rep3	seed_30DAF_Rep1	0.2681	0
seed_16DAF_Rep3	seed_30DAF_Rep2	0.3475	0
seed_16DAF_Rep3	seed_30DAF_Rep3	0.3387	0
seed_16DAF_Rep3	seed_32DAF_Rep1	0.1941	0
seed_16DAF_Rep3	seed_32DAF_Rep2	0.278	0
seed_16DAF_Rep3	seed_32DAF_Rep3	0.1892	0
seed_16DAF_Rep3	seed_34DAF_Rep1	0.0895	0
seed_16DAF_Rep3	seed_34DAF_Rep2	0.1305	0
seed_16DAF_Rep3	seed_34DAF_Rep3	0.1005	0
seed_16DAF_Rep3	seed_36DAF_Rep1	0.0368	0
seed_16DAF_Rep3	seed_36DAF_Rep2	0.0327	0
seed_16DAF_Rep3	seed_36DAF_Rep3	0.0228	0
seed_16DAF_Rep3	seed_38DAF_Rep1	0.0427	0
seed_16DAF_Rep3	seed_38DAF_Rep2	0.0456	0
seed_16DAF_Rep3	seed_38DAF_Rep3	0.0421	0
seed_16DAF_Rep3	seed_40DAF_Rep1	0.0155	0.0001
seed_16DAF_Rep3	seed_40DAF_Rep2	0.0191	0
seed_16DAF_Rep3	seed_40DAF_Rep3	0.0137	0.0006
seed_16DAF_Rep3	seed_42DAF_Rep1	0.021	0
seed_16DAF_Rep3	seed_42DAF_Rep2	0.0141	0.0004
seed_16DAF_Rep3	seed_42DAF_Rep3	0.015	0.0002
seed_16DAF_Rep3	seed_44DAF_Rep1	0.0169	0
seed_16DAF_Rep3	seed_44DAF_Rep2	0.0154	0.0001
seed_16DAF_Rep3	seed_44DAF_Rep3	0.017	0
seed_16DAF_Rep3	seed_46DAF_Rep1	0.0247	0
seed_16DAF_Rep3	seed_46DAF_Rep2	0.0172	0
seed_16DAF_Rep3	seed_46DAF_Rep3	0.0167	0
seed_16DAF_Rep3	seed_48DAF_Rep1	0.0225	0
seed_16DAF_Rep3	seed_48DAF_Rep2	0.0123	0.002
seed_16DAF_Rep3	seed_48DAF_Rep3	0.0187	0
seed_16DAF_Rep3	seed_50DAF_Rep1	0.0122	0.0022
seed_16DAF_Rep3	seed_50DAF_Rep2	0.0086	0.0307
seed_16DAF_Rep3	seed_50DAF_Rep3	0.0093	0.0192
seed_16DAF_Rep3	seed_52DAF_Rep1	0.0132	0.001
seed_16DAF_Rep3	seed_52DAF_Rep2	0.0129	0.0012
seed_16DAF_Rep3	seed_52DAF_Rep3	0.0136	0.0006
seed_16DAF_Rep3	seed_54DAF_Rep1	0.0135	0.0007
seed_16DAF_Rep3	seed_54DAF_Rep2	0.0147	0.0002
seed_16DAF_Rep3	seed_54DAF_Rep3	0.0169	0
seed_16DAF_Rep3	seed_56DAF_Rep1	0.0343	0
seed_16DAF_Rep3	seed_56DAF_Rep2	0.03	0
seed_16DAF_Rep3	seed_56DAF_Rep3	0.0325	0
seed_16DAF_Rep3	seed_58DAF_Rep1	0.0347	0
seed_16DAF_Rep3	seed_58DAF_Rep2	0.0339	0
seed_16DAF_Rep3	seed_58DAF_Rep3	0.0254	0
seed_16DAF_Rep3	seed_60DAF_Rep1	0.0425	0
seed_16DAF_Rep3	seed_60DAF_Rep2	0.0391	0
seed_16DAF_Rep3	seed_60DAF_Rep3	0.0404	0
seed_16DAF_Rep3	seed_62DAF_Rep1	0.0389	0
seed_16DAF_Rep3	seed_62DAF_Rep2	0.0458	0
seed_16DAF_Rep3	seed_62DAF_Rep3	0.0477	0
seed_16DAF_Rep3	seed_64DAF_Rep1	0.038	0
seed_16DAF_Rep3	seed_64DAF_Rep2	0.049	0
seed_16DAF_Rep3	seed_64DAF_Rep3	0.0461	0
seed_18DAF_Rep1	seed_18DAF_Rep2	0.9749	0
seed_18DAF_Rep1	seed_18DAF_Rep3	0.9903	0
seed_18DAF_Rep1	seed_20DAF_Rep1	0.9544	0
seed_18DAF_Rep1	seed_20DAF_Rep2	0.9694	0
seed_18DAF_Rep1	seed_20DAF_Rep3	0.964	0
seed_18DAF_Rep1	seed_22DAF_Rep1	0.9527	0
seed_18DAF_Rep1	seed_22DAF_Rep2	0.9215	0
seed_18DAF_Rep1	seed_22DAF_Rep3	0.9565	0
seed_18DAF_Rep1	seed_24DAF_Rep1	0.9077	0
seed_18DAF_Rep1	seed_24DAF_Rep2	0.9114	0
seed_18DAF_Rep1	seed_24DAF_Rep3	0.8971	0
seed_18DAF_Rep1	seed_26DAF_Rep1	0.7545	0
seed_18DAF_Rep1	seed_26DAF_Rep2	0.7112	0
seed_18DAF_Rep1	seed_26DAF_Rep3	0.86	0
seed_18DAF_Rep1	seed_28DAF_Rep1	0.6537	0
seed_18DAF_Rep1	seed_28DAF_Rep2	0.7322	0
seed_18DAF_Rep1	seed_28DAF_Rep3	0.6273	0
seed_18DAF_Rep1	seed_30DAF_Rep1	0.3167	0
seed_18DAF_Rep1	seed_30DAF_Rep2	0.4064	0
seed_18DAF_Rep1	seed_30DAF_Rep3	0.419	0
seed_18DAF_Rep1	seed_32DAF_Rep1	0.2463	0
seed_18DAF_Rep1	seed_32DAF_Rep2	0.3574	0
seed_18DAF_Rep1	seed_32DAF_Rep3	0.247	0
seed_18DAF_Rep1	seed_34DAF_Rep1	0.1067	0
seed_18DAF_Rep1	seed_34DAF_Rep2	0.1621	0
seed_18DAF_Rep1	seed_34DAF_Rep3	0.1253	0
seed_18DAF_Rep1	seed_36DAF_Rep1	0.046	0
seed_18DAF_Rep1	seed_36DAF_Rep2	0.0419	0
seed_18DAF_Rep1	seed_36DAF_Rep3	0.0272	0
seed_18DAF_Rep1	seed_38DAF_Rep1	0.0522	0
seed_18DAF_Rep1	seed_38DAF_Rep2	0.0557	0
seed_18DAF_Rep1	seed_38DAF_Rep3	0.0514	0
seed_18DAF_Rep1	seed_40DAF_Rep1	0.0197	0
seed_18DAF_Rep1	seed_40DAF_Rep2	0.0245	0
seed_18DAF_Rep1	seed_40DAF_Rep3	0.0172	0
seed_18DAF_Rep1	seed_42DAF_Rep1	0.0268	0
seed_18DAF_Rep1	seed_42DAF_Rep2	0.0181	0
seed_18DAF_Rep1	seed_42DAF_Rep3	0.0201	0
seed_18DAF_Rep1	seed_44DAF_Rep1	0.021	0
seed_18DAF_Rep1	seed_44DAF_Rep2	0.0191	0
seed_18DAF_Rep1	seed_44DAF_Rep3	0.0219	0
seed_18DAF_Rep1	seed_46DAF_Rep1	0.0306	0
seed_18DAF_Rep1	seed_46DAF_Rep2	0.0207	0
seed_18DAF_Rep1	seed_46DAF_Rep3	0.0205	0
seed_18DAF_Rep1	seed_48DAF_Rep1	0.0264	0
seed_18DAF_Rep1	seed_48DAF_Rep2	0.0146	0.0002
seed_18DAF_Rep1	seed_48DAF_Rep3	0.0222	0
seed_18DAF_Rep1	seed_50DAF_Rep1	0.0141	0.0004
seed_18DAF_Rep1	seed_50DAF_Rep2	0.0099	0.0134
seed_18DAF_Rep1	seed_50DAF_Rep3	0.0111	0.0054
seed_18DAF_Rep1	seed_52DAF_Rep1	0.0151	0.0002
seed_18DAF_Rep1	seed_52DAF_Rep2	0.0152	0.0001
seed_18DAF_Rep1	seed_52DAF_Rep3	0.0155	0.0001
seed_18DAF_Rep1	seed_54DAF_Rep1	0.0157	0.0001
seed_18DAF_Rep1	seed_54DAF_Rep2	0.0168	0
seed_18DAF_Rep1	seed_54DAF_Rep3	0.0194	0
seed_18DAF_Rep1	seed_56DAF_Rep1	0.0382	0
seed_18DAF_Rep1	seed_56DAF_Rep2	0.0338	0
seed_18DAF_Rep1	seed_56DAF_Rep3	0.0363	0
seed_18DAF_Rep1	seed_58DAF_Rep1	0.0382	0
seed_18DAF_Rep1	seed_58DAF_Rep2	0.0376	0
seed_18DAF_Rep1	seed_58DAF_Rep3	0.0281	0
seed_18DAF_Rep1	seed_60DAF_Rep1	0.0475	0
seed_18DAF_Rep1	seed_60DAF_Rep2	0.0435	0
seed_18DAF_Rep1	seed_60DAF_Rep3	0.0449	0
seed_18DAF_Rep1	seed_62DAF_Rep1	0.0436	0
seed_18DAF_Rep1	seed_62DAF_Rep2	0.0511	0
seed_18DAF_Rep1	seed_62DAF_Rep3	0.0532	0
seed_18DAF_Rep1	seed_64DAF_Rep1	0.0426	0
seed_18DAF_Rep1	seed_64DAF_Rep2	0.0547	0
seed_18DAF_Rep1	seed_64DAF_Rep3	0.0513	0
seed_18DAF_Rep2	seed_18DAF_Rep3	0.9758	0
seed_18DAF_Rep2	seed_20DAF_Rep1	0.9419	0
seed_18DAF_Rep2	seed_20DAF_Rep2	0.934	0
seed_18DAF_Rep2	seed_20DAF_Rep3	0.9389	0
seed_18DAF_Rep2	seed_22DAF_Rep1	0.9357	0
seed_18DAF_Rep2	seed_22DAF_Rep2	0.9291	0
seed_18DAF_Rep2	seed_22DAF_Rep3	0.9452	0
seed_18DAF_Rep2	seed_24DAF_Rep1	0.9276	0
seed_18DAF_Rep2	seed_24DAF_Rep2	0.921	0
seed_18DAF_Rep2	seed_24DAF_Rep3	0.9182	0
seed_18DAF_Rep2	seed_26DAF_Rep1	0.8423	0
seed_18DAF_Rep2	seed_26DAF_Rep2	0.7804	0
seed_18DAF_Rep2	seed_26DAF_Rep3	0.9044	0
seed_18DAF_Rep2	seed_28DAF_Rep1	0.7309	0
seed_18DAF_Rep2	seed_28DAF_Rep2	0.7994	0
seed_18DAF_Rep2	seed_28DAF_Rep3	0.7003	0
seed_18DAF_Rep2	seed_30DAF_Rep1	0.351	0
seed_18DAF_Rep2	seed_30DAF_Rep2	0.4489	0
seed_18DAF_Rep2	seed_30DAF_Rep3	0.479	0
seed_18DAF_Rep2	seed_32DAF_Rep1	0.2807	0
seed_18DAF_Rep2	seed_32DAF_Rep2	0.4125	0
seed_18DAF_Rep2	seed_32DAF_Rep3	0.2866	0
seed_18DAF_Rep2	seed_34DAF_Rep1	0.1206	0
seed_18DAF_Rep2	seed_34DAF_Rep2	0.1877	0
seed_18DAF_Rep2	seed_34DAF_Rep3	0.1445	0
seed_18DAF_Rep2	seed_36DAF_Rep1	0.0535	0
seed_18DAF_Rep2	seed_36DAF_Rep2	0.0491	0
seed_18DAF_Rep2	seed_36DAF_Rep3	0.0313	0
seed_18DAF_Rep2	seed_38DAF_Rep1	0.0614	0
seed_18DAF_Rep2	seed_38DAF_Rep2	0.0644	0
seed_18DAF_Rep2	seed_38DAF_Rep3	0.0602	0
seed_18DAF_Rep2	seed_40DAF_Rep1	0.0234	0
seed_18DAF_Rep2	seed_40DAF_Rep2	0.0289	0
seed_18DAF_Rep2	seed_40DAF_Rep3	0.0204	0
seed_18DAF_Rep2	seed_42DAF_Rep1	0.0315	0
seed_18DAF_Rep2	seed_42DAF_Rep2	0.0218	0
seed_18DAF_Rep2	seed_42DAF_Rep3	0.0244	0
seed_18DAF_Rep2	seed_44DAF_Rep1	0.0252	0
seed_18DAF_Rep2	seed_44DAF_Rep2	0.0226	0
seed_18DAF_Rep2	seed_44DAF_Rep3	0.0264	0
seed_18DAF_Rep2	seed_46DAF_Rep1	0.0376	0
seed_18DAF_Rep2	seed_46DAF_Rep2	0.0246	0
seed_18DAF_Rep2	seed_46DAF_Rep3	0.0245	0
seed_18DAF_Rep2	seed_48DAF_Rep1	0.032	0
seed_18DAF_Rep2	seed_48DAF_Rep2	0.0179	0
seed_18DAF_Rep2	seed_48DAF_Rep3	0.027	0
seed_18DAF_Rep2	seed_50DAF_Rep1	0.0175	0
seed_18DAF_Rep2	seed_50DAF_Rep2	0.0126	0.0016
seed_18DAF_Rep2	seed_50DAF_Rep3	0.0141	0.0004
seed_18DAF_Rep2	seed_52DAF_Rep1	0.0193	0
seed_18DAF_Rep2	seed_52DAF_Rep2	0.0189	0
seed_18DAF_Rep2	seed_52DAF_Rep3	0.0194	0
seed_18DAF_Rep2	seed_54DAF_Rep1	0.0206	0
seed_18DAF_Rep2	seed_54DAF_Rep2	0.0218	0
seed_18DAF_Rep2	seed_54DAF_Rep3	0.0252	0
seed_18DAF_Rep2	seed_56DAF_Rep1	0.043	0
seed_18DAF_Rep2	seed_56DAF_Rep2	0.0398	0
seed_18DAF_Rep2	seed_56DAF_Rep3	0.0424	0
seed_18DAF_Rep2	seed_58DAF_Rep1	0.042	0
seed_18DAF_Rep2	seed_58DAF_Rep2	0.0433	0
seed_18DAF_Rep2	seed_58DAF_Rep3	0.0331	0
seed_18DAF_Rep2	seed_60DAF_Rep1	0.0547	0
seed_18DAF_Rep2	seed_60DAF_Rep2	0.05	0
seed_18DAF_Rep2	seed_60DAF_Rep3	0.0519	0
seed_18DAF_Rep2	seed_62DAF_Rep1	0.0518	0
seed_18DAF_Rep2	seed_62DAF_Rep2	0.0593	0
seed_18DAF_Rep2	seed_62DAF_Rep3	0.061	0
seed_18DAF_Rep2	seed_64DAF_Rep1	0.0496	0
seed_18DAF_Rep2	seed_64DAF_Rep2	0.0627	0
seed_18DAF_Rep2	seed_64DAF_Rep3	0.0603	0
seed_18DAF_Rep3	seed_20DAF_Rep1	0.9805	0
seed_18DAF_Rep3	seed_20DAF_Rep2	0.9844	0
seed_18DAF_Rep3	seed_20DAF_Rep3	0.9836	0
seed_18DAF_Rep3	seed_22DAF_Rep1	0.9761	0
seed_18DAF_Rep3	seed_22DAF_Rep2	0.9542	0
seed_18DAF_Rep3	seed_22DAF_Rep3	0.9811	0
seed_18DAF_Rep3	seed_24DAF_Rep1	0.9444	0
seed_18DAF_Rep3	seed_24DAF_Rep2	0.9459	0
seed_18DAF_Rep3	seed_24DAF_Rep3	0.9365	0
seed_18DAF_Rep3	seed_26DAF_Rep1	0.7828	0
seed_18DAF_Rep3	seed_26DAF_Rep2	0.7499	0
seed_18DAF_Rep3	seed_26DAF_Rep3	0.8939	0
seed_18DAF_Rep3	seed_28DAF_Rep1	0.6967	0
seed_18DAF_Rep3	seed_28DAF_Rep2	0.7765	0
seed_18DAF_Rep3	seed_28DAF_Rep3	0.6667	0
seed_18DAF_Rep3	seed_30DAF_Rep1	0.3313	0
seed_18DAF_Rep3	seed_30DAF_Rep2	0.427	0
seed_18DAF_Rep3	seed_30DAF_Rep3	0.4445	0
seed_18DAF_Rep3	seed_32DAF_Rep1	0.2597	0
seed_18DAF_Rep3	seed_32DAF_Rep2	0.3796	0
seed_18DAF_Rep3	seed_32DAF_Rep3	0.2614	0
seed_18DAF_Rep3	seed_34DAF_Rep1	0.1112	0
seed_18DAF_Rep3	seed_34DAF_Rep2	0.1701	0
seed_18DAF_Rep3	seed_34DAF_Rep3	0.132	0
seed_18DAF_Rep3	seed_36DAF_Rep1	0.0487	0
seed_18DAF_Rep3	seed_36DAF_Rep2	0.0445	0
seed_18DAF_Rep3	seed_36DAF_Rep3	0.0286	0
seed_18DAF_Rep3	seed_38DAF_Rep1	0.0538	0
seed_18DAF_Rep3	seed_38DAF_Rep2	0.0586	0
seed_18DAF_Rep3	seed_38DAF_Rep3	0.0519	0
seed_18DAF_Rep3	seed_40DAF_Rep1	0.0205	0
seed_18DAF_Rep3	seed_40DAF_Rep2	0.0253	0
seed_18DAF_Rep3	seed_40DAF_Rep3	0.0176	0
seed_18DAF_Rep3	seed_42DAF_Rep1	0.0282	0
seed_18DAF_Rep3	seed_42DAF_Rep2	0.019	0
seed_18DAF_Rep3	seed_42DAF_Rep3	0.0212	0
seed_18DAF_Rep3	seed_44DAF_Rep1	0.0213	0
seed_18DAF_Rep3	seed_44DAF_Rep2	0.0195	0
seed_18DAF_Rep3	seed_44DAF_Rep3	0.0218	0
seed_18DAF_Rep3	seed_46DAF_Rep1	0.0288	0
seed_18DAF_Rep3	seed_46DAF_Rep2	0.0205	0
seed_18DAF_Rep3	seed_46DAF_Rep3	0.0199	0
seed_18DAF_Rep3	seed_48DAF_Rep1	0.0239	0
seed_18DAF_Rep3	seed_48DAF_Rep2	0.0136	0.0007
seed_18DAF_Rep3	seed_48DAF_Rep3	0.0203	0
seed_18DAF_Rep3	seed_50DAF_Rep1	0.0135	0.0007
seed_18DAF_Rep3	seed_50DAF_Rep2	0.0096	0.0159
seed_18DAF_Rep3	seed_50DAF_Rep3	0.0111	0.0055
seed_18DAF_Rep3	seed_52DAF_Rep1	0.0127	0.0014
seed_18DAF_Rep3	seed_52DAF_Rep2	0.0145	0.0003
seed_18DAF_Rep3	seed_52DAF_Rep3	0.0136	0.0007
seed_18DAF_Rep3	seed_54DAF_Rep1	0.0125	0.0018
seed_18DAF_Rep3	seed_54DAF_Rep2	0.0131	0.001
seed_18DAF_Rep3	seed_54DAF_Rep3	0.0147	0.0002
seed_18DAF_Rep3	seed_56DAF_Rep1	0.0291	0
seed_18DAF_Rep3	seed_56DAF_Rep2	0.0244	0
seed_18DAF_Rep3	seed_56DAF_Rep3	0.0265	0
seed_18DAF_Rep3	seed_58DAF_Rep1	0.0295	0
seed_18DAF_Rep3	seed_58DAF_Rep2	0.0281	0
seed_18DAF_Rep3	seed_58DAF_Rep3	0.0215	0
seed_18DAF_Rep3	seed_60DAF_Rep1	0.0344	0
seed_18DAF_Rep3	seed_60DAF_Rep2	0.0319	0
seed_18DAF_Rep3	seed_60DAF_Rep3	0.0325	0
seed_18DAF_Rep3	seed_62DAF_Rep1	0.0303	0
seed_18DAF_Rep3	seed_62DAF_Rep2	0.0363	0
seed_18DAF_Rep3	seed_62DAF_Rep3	0.0383	0
seed_18DAF_Rep3	seed_64DAF_Rep1	0.0304	0
seed_18DAF_Rep3	seed_64DAF_Rep2	0.0395	0
seed_18DAF_Rep3	seed_64DAF_Rep3	0.0361	0
seed_20DAF_Rep1	seed_20DAF_Rep2	0.9811	0
seed_20DAF_Rep1	seed_20DAF_Rep3	0.9953	0
seed_20DAF_Rep1	seed_22DAF_Rep1	0.9954	0
seed_20DAF_Rep1	seed_22DAF_Rep2	0.9801	0
seed_20DAF_Rep1	seed_22DAF_Rep3	0.9905	0
seed_20DAF_Rep1	seed_24DAF_Rep1	0.9737	0
seed_20DAF_Rep1	seed_24DAF_Rep2	0.9804	0
seed_20DAF_Rep1	seed_24DAF_Rep3	0.974	0
seed_20DAF_Rep1	seed_26DAF_Rep1	0.7731	0
seed_20DAF_Rep1	seed_26DAF_Rep2	0.7606	0
seed_20DAF_Rep1	seed_26DAF_Rep3	0.9116	0
seed_20DAF_Rep1	seed_28DAF_Rep1	0.7051	0
seed_20DAF_Rep1	seed_28DAF_Rep2	0.7961	0
seed_20DAF_Rep1	seed_28DAF_Rep3	0.6722	0
seed_20DAF_Rep1	seed_30DAF_Rep1	0.3325	0
seed_20DAF_Rep1	seed_30DAF_Rep2	0.4312	0
seed_20DAF_Rep1	seed_30DAF_Rep3	0.445	0
seed_20DAF_Rep1	seed_32DAF_Rep1	0.2625	0
seed_20DAF_Rep1	seed_32DAF_Rep2	0.3809	0
seed_20DAF_Rep1	seed_32DAF_Rep3	0.2614	0
seed_20DAF_Rep1	seed_34DAF_Rep1	0.1129	0
seed_20DAF_Rep1	seed_34DAF_Rep2	0.1694	0
seed_20DAF_Rep1	seed_34DAF_Rep3	0.1329	0
seed_20DAF_Rep1	seed_36DAF_Rep1	0.051	0
seed_20DAF_Rep1	seed_36DAF_Rep2	0.0468	0
seed_20DAF_Rep1	seed_36DAF_Rep3	0.0311	0
seed_20DAF_Rep1	seed_38DAF_Rep1	0.0543	0
seed_20DAF_Rep1	seed_38DAF_Rep2	0.0606	0
seed_20DAF_Rep1	seed_38DAF_Rep3	0.0512	0
seed_20DAF_Rep1	seed_40DAF_Rep1	0.0229	0
seed_20DAF_Rep1	seed_40DAF_Rep2	0.0275	0
seed_20DAF_Rep1	seed_40DAF_Rep3	0.0196	0
seed_20DAF_Rep1	seed_42DAF_Rep1	0.0308	0
seed_20DAF_Rep1	seed_42DAF_Rep2	0.0215	0
seed_20DAF_Rep1	seed_42DAF_Rep3	0.0237	0
seed_20DAF_Rep1	seed_44DAF_Rep1	0.0228	0
seed_20DAF_Rep1	seed_44DAF_Rep2	0.021	0
seed_20DAF_Rep1	seed_44DAF_Rep3	0.0234	0
seed_20DAF_Rep1	seed_46DAF_Rep1	0.0272	0
seed_20DAF_Rep1	seed_46DAF_Rep2	0.0218	0
seed_20DAF_Rep1	seed_46DAF_Rep3	0.0211	0
seed_20DAF_Rep1	seed_48DAF_Rep1	0.0236	0
seed_20DAF_Rep1	seed_48DAF_Rep2	0.0152	0.0001
seed_20DAF_Rep1	seed_48DAF_Rep3	0.0206	0
seed_20DAF_Rep1	seed_50DAF_Rep1	0.0155	0.0001
seed_20DAF_Rep1	seed_50DAF_Rep2	0.0127	0.0015
seed_20DAF_Rep1	seed_50DAF_Rep3	0.0139	0.0005
seed_20DAF_Rep1	seed_52DAF_Rep1	0.0128	0.0013
seed_20DAF_Rep1	seed_52DAF_Rep2	0.0161	0.0001
seed_20DAF_Rep1	seed_52DAF_Rep3	0.0142	0.0004
seed_20DAF_Rep1	seed_54DAF_Rep1	0.0112	0.0051
seed_20DAF_Rep1	seed_54DAF_Rep2	0.0107	0.0072
seed_20DAF_Rep1	seed_54DAF_Rep3	0.0108	0.0069
seed_20DAF_Rep1	seed_56DAF_Rep1	0.0176	0
seed_20DAF_Rep1	seed_56DAF_Rep2	0.0123	0.0021
seed_20DAF_Rep1	seed_56DAF_Rep3	0.0133	0.0008
seed_20DAF_Rep1	seed_58DAF_Rep1	0.0176	0
seed_20DAF_Rep1	seed_58DAF_Rep2	0.0149	0.0002
seed_20DAF_Rep1	seed_58DAF_Rep3	0.013	0.0011
seed_20DAF_Rep1	seed_60DAF_Rep1	0.0161	0.0001
seed_20DAF_Rep1	seed_60DAF_Rep2	0.0152	0.0001
seed_20DAF_Rep1	seed_60DAF_Rep3	0.0147	0.0002
seed_20DAF_Rep1	seed_62DAF_Rep1	0.0116	0.0036
seed_20DAF_Rep1	seed_62DAF_Rep2	0.0149	0.0002
seed_20DAF_Rep1	seed_62DAF_Rep3	0.0172	0
seed_20DAF_Rep1	seed_64DAF_Rep1	0.0143	0.0003
seed_20DAF_Rep1	seed_64DAF_Rep2	0.0178	0
seed_20DAF_Rep1	seed_64DAF_Rep3	0.0137	0.0006
seed_20DAF_Rep2	seed_20DAF_Rep3	0.9905	0
seed_20DAF_Rep2	seed_22DAF_Rep1	0.9806	0
seed_20DAF_Rep2	seed_22DAF_Rep2	0.9416	0
seed_20DAF_Rep2	seed_22DAF_Rep3	0.9839	0
seed_20DAF_Rep2	seed_24DAF_Rep1	0.937	0
seed_20DAF_Rep2	seed_24DAF_Rep2	0.9371	0
seed_20DAF_Rep2	seed_24DAF_Rep3	0.9269	0
seed_20DAF_Rep2	seed_26DAF_Rep1	0.7406	0
seed_20DAF_Rep2	seed_26DAF_Rep2	0.7327	0
seed_20DAF_Rep2	seed_26DAF_Rep3	0.8739	0
seed_20DAF_Rep2	seed_28DAF_Rep1	0.6807	0
seed_20DAF_Rep2	seed_28DAF_Rep2	0.7612	0
seed_20DAF_Rep2	seed_28DAF_Rep3	0.6523	0
seed_20DAF_Rep2	seed_30DAF_Rep1	0.3258	0
seed_20DAF_Rep2	seed_30DAF_Rep2	0.4187	0
seed_20DAF_Rep2	seed_30DAF_Rep3	0.4338	0
seed_20DAF_Rep2	seed_32DAF_Rep1	0.2545	0
seed_20DAF_Rep2	seed_32DAF_Rep2	0.3698	0
seed_20DAF_Rep2	seed_32DAF_Rep3	0.2551	0
seed_20DAF_Rep2	seed_34DAF_Rep1	0.1078	0
seed_20DAF_Rep2	seed_34DAF_Rep2	0.1637	0
seed_20DAF_Rep2	seed_34DAF_Rep3	0.1285	0
seed_20DAF_Rep2	seed_36DAF_Rep1	0.0485	0
seed_20DAF_Rep2	seed_36DAF_Rep2	0.0443	0
seed_20DAF_Rep2	seed_36DAF_Rep3	0.0287	0
seed_20DAF_Rep2	seed_38DAF_Rep1	0.051	0
seed_20DAF_Rep2	seed_38DAF_Rep2	0.0578	0
seed_20DAF_Rep2	seed_38DAF_Rep3	0.0484	0
seed_20DAF_Rep2	seed_40DAF_Rep1	0.0207	0
seed_20DAF_Rep2	seed_40DAF_Rep2	0.0251	0
seed_20DAF_Rep2	seed_40DAF_Rep3	0.0176	0
seed_20DAF_Rep2	seed_42DAF_Rep1	0.0283	0
seed_20DAF_Rep2	seed_42DAF_Rep2	0.0191	0
seed_20DAF_Rep2	seed_42DAF_Rep3	0.0212	0
seed_20DAF_Rep2	seed_44DAF_Rep1	0.0204	0
seed_20DAF_Rep2	seed_44DAF_Rep2	0.0191	0
seed_20DAF_Rep2	seed_44DAF_Rep3	0.0206	0
seed_20DAF_Rep2	seed_46DAF_Rep1	0.0235	0
seed_20DAF_Rep2	seed_46DAF_Rep2	0.0194	0
seed_20DAF_Rep2	seed_46DAF_Rep3	0.0182	0
seed_20DAF_Rep2	seed_48DAF_Rep1	0.0192	0
seed_20DAF_Rep2	seed_48DAF_Rep2	0.012	0.0027
seed_20DAF_Rep2	seed_48DAF_Rep3	0.0169	0
seed_20DAF_Rep2	seed_50DAF_Rep1	0.0122	0.0022
seed_20DAF_Rep2	seed_50DAF_Rep2	0.0093	0.02
seed_20DAF_Rep2	seed_50DAF_Rep3	0.0108	0.0067
seed_20DAF_Rep2	seed_52DAF_Rep1	0.0089	0.026
seed_20DAF_Rep2	seed_52DAF_Rep2	0.0127	0.0014
seed_20DAF_Rep2	seed_52DAF_Rep3	0.0103	0.0099
seed_20DAF_Rep2	seed_54DAF_Rep1	0.007	0.0788
seed_20DAF_Rep2	seed_54DAF_Rep2	0.0066	0.0956
seed_20DAF_Rep2	seed_54DAF_Rep3	0.0064	0.1066
seed_20DAF_Rep2	seed_56DAF_Rep1	0.0164	0
seed_20DAF_Rep2	seed_56DAF_Rep2	0.0102	0.0102
seed_20DAF_Rep2	seed_56DAF_Rep3	0.0115	0.004
seed_20DAF_Rep2	seed_58DAF_Rep1	0.0173	0
seed_20DAF_Rep2	seed_58DAF_Rep2	0.0135	0.0007
seed_20DAF_Rep2	seed_58DAF_Rep3	0.0108	0.0068
seed_20DAF_Rep2	seed_60DAF_Rep1	0.015	0.0002
seed_20DAF_Rep2	seed_60DAF_Rep2	0.0144	0.0003
seed_20DAF_Rep2	seed_60DAF_Rep3	0.0138	0.0006
seed_20DAF_Rep2	seed_62DAF_Rep1	0.0096	0.0159
seed_20DAF_Rep2	seed_62DAF_Rep2	0.0137	0.0006
seed_20DAF_Rep2	seed_62DAF_Rep3	0.0164	0
seed_20DAF_Rep2	seed_64DAF_Rep1	0.0126	0.0016
seed_20DAF_Rep2	seed_64DAF_Rep2	0.017	0
seed_20DAF_Rep2	seed_64DAF_Rep3	0.0119	0.0028
seed_20DAF_Rep3	seed_22DAF_Rep1	0.9954	0
seed_20DAF_Rep3	seed_22DAF_Rep2	0.9635	0
seed_20DAF_Rep3	seed_22DAF_Rep3	0.99	0
seed_20DAF_Rep3	seed_24DAF_Rep1	0.9633	0
seed_20DAF_Rep3	seed_24DAF_Rep2	0.9654	0
seed_20DAF_Rep3	seed_24DAF_Rep3	0.9579	0
seed_20DAF_Rep3	seed_26DAF_Rep1	0.7526	0
seed_20DAF_Rep3	seed_26DAF_Rep2	0.7415	0
seed_20DAF_Rep3	seed_26DAF_Rep3	0.8952	0
seed_20DAF_Rep3	seed_28DAF_Rep1	0.687	0
seed_20DAF_Rep3	seed_28DAF_Rep2	0.7757	0
seed_20DAF_Rep3	seed_28DAF_Rep3	0.6558	0
seed_20DAF_Rep3	seed_30DAF_Rep1	0.3236	0
seed_20DAF_Rep3	seed_30DAF_Rep2	0.42	0
seed_20DAF_Rep3	seed_30DAF_Rep3	0.4327	0
seed_20DAF_Rep3	seed_32DAF_Rep1	0.2545	0
seed_20DAF_Rep3	seed_32DAF_Rep2	0.37	0
seed_20DAF_Rep3	seed_32DAF_Rep3	0.2544	0
seed_20DAF_Rep3	seed_34DAF_Rep1	0.1079	0
seed_20DAF_Rep3	seed_34DAF_Rep2	0.1632	0
seed_20DAF_Rep3	seed_34DAF_Rep3	0.1274	0
seed_20DAF_Rep3	seed_36DAF_Rep1	0.0477	0
seed_20DAF_Rep3	seed_36DAF_Rep2	0.0436	0
seed_20DAF_Rep3	seed_36DAF_Rep3	0.0284	0
seed_20DAF_Rep3	seed_38DAF_Rep1	0.0506	0
seed_20DAF_Rep3	seed_38DAF_Rep2	0.057	0
seed_20DAF_Rep3	seed_38DAF_Rep3	0.0477	0
seed_20DAF_Rep3	seed_40DAF_Rep1	0.0202	0
seed_20DAF_Rep3	seed_40DAF_Rep2	0.0247	0
seed_20DAF_Rep3	seed_40DAF_Rep3	0.0171	0
seed_20DAF_Rep3	seed_42DAF_Rep1	0.0281	0
seed_20DAF_Rep3	seed_42DAF_Rep2	0.019	0
seed_20DAF_Rep3	seed_42DAF_Rep3	0.0209	0
seed_20DAF_Rep3	seed_44DAF_Rep1	0.0201	0
seed_20DAF_Rep3	seed_44DAF_Rep2	0.0188	0
seed_20DAF_Rep3	seed_44DAF_Rep3	0.0204	0
seed_20DAF_Rep3	seed_46DAF_Rep1	0.0235	0
seed_20DAF_Rep3	seed_46DAF_Rep2	0.019	0
seed_20DAF_Rep3	seed_46DAF_Rep3	0.0181	0
seed_20DAF_Rep3	seed_48DAF_Rep1	0.0192	0
seed_20DAF_Rep3	seed_48DAF_Rep2	0.0119	0.0029
seed_20DAF_Rep3	seed_48DAF_Rep3	0.0169	0
seed_20DAF_Rep3	seed_50DAF_Rep1	0.0121	0.0025
seed_20DAF_Rep3	seed_50DAF_Rep2	0.009	0.0236
seed_20DAF_Rep3	seed_50DAF_Rep3	0.0105	0.0083
seed_20DAF_Rep3	seed_52DAF_Rep1	0.0087	0.0285
seed_20DAF_Rep3	seed_52DAF_Rep2	0.0126	0.0016
seed_20DAF_Rep3	seed_52DAF_Rep3	0.0101	0.0112
seed_20DAF_Rep3	seed_54DAF_Rep1	0.0069	0.0821
seed_20DAF_Rep3	seed_54DAF_Rep2	0.0066	0.096
seed_20DAF_Rep3	seed_54DAF_Rep3	0.0066	0.0998
seed_20DAF_Rep3	seed_56DAF_Rep1	0.0155	0.0001
seed_20DAF_Rep3	seed_56DAF_Rep2	0.0101	0.0111
seed_20DAF_Rep3	seed_56DAF_Rep3	0.0113	0.0046
seed_20DAF_Rep3	seed_58DAF_Rep1	0.0165	0
seed_20DAF_Rep3	seed_58DAF_Rep2	0.0129	0.0013
seed_20DAF_Rep3	seed_58DAF_Rep3	0.0104	0.009
seed_20DAF_Rep3	seed_60DAF_Rep1	0.0144	0.0003
seed_20DAF_Rep3	seed_60DAF_Rep2	0.0137	0.0006
seed_20DAF_Rep3	seed_60DAF_Rep3	0.0132	0.0009
seed_20DAF_Rep3	seed_62DAF_Rep1	0.0096	0.0166
seed_20DAF_Rep3	seed_62DAF_Rep2	0.0134	0.0008
seed_20DAF_Rep3	seed_62DAF_Rep3	0.0157	0.0001
seed_20DAF_Rep3	seed_64DAF_Rep1	0.0123	0.002
seed_20DAF_Rep3	seed_64DAF_Rep2	0.0163	0
seed_20DAF_Rep3	seed_64DAF_Rep3	0.0119	0.0028
seed_22DAF_Rep1	seed_22DAF_Rep2	0.9719	0
seed_22DAF_Rep1	seed_22DAF_Rep3	0.9923	0
seed_22DAF_Rep1	seed_24DAF_Rep1	0.974	0
seed_22DAF_Rep1	seed_24DAF_Rep2	0.9758	0
seed_22DAF_Rep1	seed_24DAF_Rep3	0.9704	0
seed_22DAF_Rep1	seed_26DAF_Rep1	0.7625	0
seed_22DAF_Rep1	seed_26DAF_Rep2	0.752	0
seed_22DAF_Rep1	seed_26DAF_Rep3	0.9062	0
seed_22DAF_Rep1	seed_28DAF_Rep1	0.6976	0
seed_22DAF_Rep1	seed_28DAF_Rep2	0.7878	0
seed_22DAF_Rep1	seed_28DAF_Rep3	0.6655	0
seed_22DAF_Rep1	seed_30DAF_Rep1	0.3296	0
seed_22DAF_Rep1	seed_30DAF_Rep2	0.4273	0
seed_22DAF_Rep1	seed_30DAF_Rep3	0.4405	0
seed_22DAF_Rep1	seed_32DAF_Rep1	0.2574	0
seed_22DAF_Rep1	seed_32DAF_Rep2	0.3741	0
seed_22DAF_Rep1	seed_32DAF_Rep3	0.2574	0
seed_22DAF_Rep1	seed_34DAF_Rep1	0.111	0
seed_22DAF_Rep1	seed_34DAF_Rep2	0.1671	0
seed_22DAF_Rep1	seed_34DAF_Rep3	0.1307	0
seed_22DAF_Rep1	seed_36DAF_Rep1	0.0497	0
seed_22DAF_Rep1	seed_36DAF_Rep2	0.0454	0
seed_22DAF_Rep1	seed_36DAF_Rep3	0.0302	0
seed_22DAF_Rep1	seed_38DAF_Rep1	0.0531	0
seed_22DAF_Rep1	seed_38DAF_Rep2	0.0595	0
seed_22DAF_Rep1	seed_38DAF_Rep3	0.05	0
seed_22DAF_Rep1	seed_40DAF_Rep1	0.022	0
seed_22DAF_Rep1	seed_40DAF_Rep2	0.0263	0
seed_22DAF_Rep1	seed_40DAF_Rep3	0.0188	0
seed_22DAF_Rep1	seed_42DAF_Rep1	0.0296	0
seed_22DAF_Rep1	seed_42DAF_Rep2	0.0206	0
seed_22DAF_Rep1	seed_42DAF_Rep3	0.0225	0
seed_22DAF_Rep1	seed_44DAF_Rep1	0.0219	0
seed_22DAF_Rep1	seed_44DAF_Rep2	0.0202	0
seed_22DAF_Rep1	seed_44DAF_Rep3	0.0218	0
seed_22DAF_Rep1	seed_46DAF_Rep1	0.0248	0
seed_22DAF_Rep1	seed_46DAF_Rep2	0.0208	0
seed_22DAF_Rep1	seed_46DAF_Rep3	0.0194	0
seed_22DAF_Rep1	seed_48DAF_Rep1	0.0205	0
seed_22DAF_Rep1	seed_48DAF_Rep2	0.0133	0.0009
seed_22DAF_Rep1	seed_48DAF_Rep3	0.0182	0
seed_22DAF_Rep1	seed_50DAF_Rep1	0.0136	0.0007
seed_22DAF_Rep1	seed_50DAF_Rep2	0.0106	0.0076
seed_22DAF_Rep1	seed_50DAF_Rep3	0.0123	0.0021
seed_22DAF_Rep1	seed_52DAF_Rep1	0.0102	0.0107
seed_22DAF_Rep1	seed_52DAF_Rep2	0.0142	0.0004
seed_22DAF_Rep1	seed_52DAF_Rep3	0.0114	0.0042
seed_22DAF_Rep1	seed_54DAF_Rep1	0.0083	0.0385
seed_22DAF_Rep1	seed_54DAF_Rep2	0.0076	0.0582
seed_22DAF_Rep1	seed_54DAF_Rep3	0.0074	0.0634
seed_22DAF_Rep1	seed_56DAF_Rep1	0.0144	0.0003
seed_22DAF_Rep1	seed_56DAF_Rep2	0.0093	0.0193
seed_22DAF_Rep1	seed_56DAF_Rep3	0.0103	0.0095
seed_22DAF_Rep1	seed_58DAF_Rep1	0.0149	0.0002
seed_22DAF_Rep1	seed_58DAF_Rep2	0.012	0.0026
seed_22DAF_Rep1	seed_58DAF_Rep3	0.01	0.0123
seed_22DAF_Rep1	seed_60DAF_Rep1	0.0131	0.001
seed_22DAF_Rep1	seed_60DAF_Rep2	0.0125	0.0018
seed_22DAF_Rep1	seed_60DAF_Rep3	0.012	0.0026
seed_22DAF_Rep1	seed_62DAF_Rep1	0.0088	0.0271
seed_22DAF_Rep1	seed_62DAF_Rep2	0.0121	0.0025
seed_22DAF_Rep1	seed_62DAF_Rep3	0.0143	0.0003
seed_22DAF_Rep1	seed_64DAF_Rep1	0.0114	0.0043
seed_22DAF_Rep1	seed_64DAF_Rep2	0.0148	0.0002
seed_22DAF_Rep1	seed_64DAF_Rep3	0.0108	0.007
seed_22DAF_Rep2	seed_22DAF_Rep3	0.9722	0
seed_22DAF_Rep2	seed_24DAF_Rep1	0.9739	0
seed_22DAF_Rep2	seed_24DAF_Rep2	0.9932	0
seed_22DAF_Rep2	seed_24DAF_Rep3	0.9838	0
seed_22DAF_Rep2	seed_26DAF_Rep1	0.803	0
seed_22DAF_Rep2	seed_26DAF_Rep2	0.779	0
seed_22DAF_Rep2	seed_26DAF_Rep3	0.9323	0
seed_22DAF_Rep2	seed_28DAF_Rep1	0.7262	0
seed_22DAF_Rep2	seed_28DAF_Rep2	0.8206	0
seed_22DAF_Rep2	seed_28DAF_Rep3	0.6922	0
seed_22DAF_Rep2	seed_30DAF_Rep1	0.341	0
seed_22DAF_Rep2	seed_30DAF_Rep2	0.4412	0
seed_22DAF_Rep2	seed_30DAF_Rep3	0.4531	0
seed_22DAF_Rep2	seed_32DAF_Rep1	0.2667	0
seed_22DAF_Rep2	seed_32DAF_Rep2	0.3872	0
seed_22DAF_Rep2	seed_32DAF_Rep3	0.264	0
seed_22DAF_Rep2	seed_34DAF_Rep1	0.1175	0
seed_22DAF_Rep2	seed_34DAF_Rep2	0.1736	0
seed_22DAF_Rep2	seed_34DAF_Rep3	0.1369	0
seed_22DAF_Rep2	seed_36DAF_Rep1	0.0535	0
seed_22DAF_Rep2	seed_36DAF_Rep2	0.0495	0
seed_22DAF_Rep2	seed_36DAF_Rep3	0.0338	0
seed_22DAF_Rep2	seed_38DAF_Rep1	0.0579	0
seed_22DAF_Rep2	seed_38DAF_Rep2	0.0637	0
seed_22DAF_Rep2	seed_38DAF_Rep3	0.0551	0
seed_22DAF_Rep2	seed_40DAF_Rep1	0.0255	0
seed_22DAF_Rep2	seed_40DAF_Rep2	0.0301	0
seed_22DAF_Rep2	seed_40DAF_Rep3	0.0221	0
seed_22DAF_Rep2	seed_42DAF_Rep1	0.0331	0
seed_22DAF_Rep2	seed_42DAF_Rep2	0.0241	0
seed_22DAF_Rep2	seed_42DAF_Rep3	0.0261	0
seed_22DAF_Rep2	seed_44DAF_Rep1	0.0256	0
seed_22DAF_Rep2	seed_44DAF_Rep2	0.0232	0
seed_22DAF_Rep2	seed_44DAF_Rep3	0.026	0
seed_22DAF_Rep2	seed_46DAF_Rep1	0.0305	0
seed_22DAF_Rep2	seed_46DAF_Rep2	0.0248	0
seed_22DAF_Rep2	seed_46DAF_Rep3	0.0236	0
seed_22DAF_Rep2	seed_48DAF_Rep1	0.0269	0
seed_22DAF_Rep2	seed_48DAF_Rep2	0.0179	0
seed_22DAF_Rep2	seed_48DAF_Rep3	0.0237	0
seed_22DAF_Rep2	seed_50DAF_Rep1	0.0183	0
seed_22DAF_Rep2	seed_50DAF_Rep2	0.0157	0.0001
seed_22DAF_Rep2	seed_50DAF_Rep3	0.0169	0
seed_22DAF_Rep2	seed_52DAF_Rep1	0.0165	0
seed_22DAF_Rep2	seed_52DAF_Rep2	0.0193	0
seed_22DAF_Rep2	seed_52DAF_Rep3	0.0177	0
seed_22DAF_Rep2	seed_54DAF_Rep1	0.0149	0.0002
seed_22DAF_Rep2	seed_54DAF_Rep2	0.0142	0.0004
seed_22DAF_Rep2	seed_54DAF_Rep3	0.0146	0.0002
seed_22DAF_Rep2	seed_56DAF_Rep1	0.0212	0
seed_22DAF_Rep2	seed_56DAF_Rep2	0.0159	0.0001
seed_22DAF_Rep2	seed_56DAF_Rep3	0.0172	0
seed_22DAF_Rep2	seed_58DAF_Rep1	0.0205	0
seed_22DAF_Rep2	seed_58DAF_Rep2	0.0192	0
seed_22DAF_Rep2	seed_58DAF_Rep3	0.0165	0
seed_22DAF_Rep2	seed_60DAF_Rep1	0.021	0
seed_22DAF_Rep2	seed_60DAF_Rep2	0.0195	0
seed_22DAF_Rep2	seed_60DAF_Rep3	0.0196	0
seed_22DAF_Rep2	seed_62DAF_Rep1	0.0171	0
seed_22DAF_Rep2	seed_62DAF_Rep2	0.0204	0
seed_22DAF_Rep2	seed_62DAF_Rep3	0.0228	0
seed_22DAF_Rep2	seed_64DAF_Rep1	0.0189	0
seed_22DAF_Rep2	seed_64DAF_Rep2	0.0235	0
seed_22DAF_Rep2	seed_64DAF_Rep3	0.0197	0
seed_22DAF_Rep3	seed_24DAF_Rep1	0.9767	0
seed_22DAF_Rep3	seed_24DAF_Rep2	0.9729	0
seed_22DAF_Rep3	seed_24DAF_Rep3	0.9686	0
seed_22DAF_Rep3	seed_26DAF_Rep1	0.8014	0
seed_22DAF_Rep3	seed_26DAF_Rep2	0.7892	0
seed_22DAF_Rep3	seed_26DAF_Rep3	0.9252	0
seed_22DAF_Rep3	seed_28DAF_Rep1	0.7401	0
seed_22DAF_Rep3	seed_28DAF_Rep2	0.8206	0
seed_22DAF_Rep3	seed_28DAF_Rep3	0.7089	0
seed_22DAF_Rep3	seed_30DAF_Rep1	0.3544	0
seed_22DAF_Rep3	seed_30DAF_Rep2	0.455	0
seed_22DAF_Rep3	seed_30DAF_Rep3	0.4762	0
seed_22DAF_Rep3	seed_32DAF_Rep1	0.2775	0
seed_22DAF_Rep3	seed_32DAF_Rep2	0.4038	0
seed_22DAF_Rep3	seed_32DAF_Rep3	0.2795	0
seed_22DAF_Rep3	seed_34DAF_Rep1	0.1197	0
seed_22DAF_Rep3	seed_34DAF_Rep2	0.1817	0
seed_22DAF_Rep3	seed_34DAF_Rep3	0.1429	0
seed_22DAF_Rep3	seed_36DAF_Rep1	0.0546	0
seed_22DAF_Rep3	seed_36DAF_Rep2	0.0499	0
seed_22DAF_Rep3	seed_36DAF_Rep3	0.0328	0
seed_22DAF_Rep3	seed_38DAF_Rep1	0.0582	0
seed_22DAF_Rep3	seed_38DAF_Rep2	0.0651	0
seed_22DAF_Rep3	seed_38DAF_Rep3	0.0549	0
seed_22DAF_Rep3	seed_40DAF_Rep1	0.0241	0
seed_22DAF_Rep3	seed_40DAF_Rep2	0.0288	0
seed_22DAF_Rep3	seed_40DAF_Rep3	0.0205	0
seed_22DAF_Rep3	seed_42DAF_Rep1	0.0322	0
seed_22DAF_Rep3	seed_42DAF_Rep2	0.0224	0
seed_22DAF_Rep3	seed_42DAF_Rep3	0.0247	0
seed_22DAF_Rep3	seed_44DAF_Rep1	0.024	0
seed_22DAF_Rep3	seed_44DAF_Rep2	0.0222	0
seed_22DAF_Rep3	seed_44DAF_Rep3	0.0241	0
seed_22DAF_Rep3	seed_46DAF_Rep1	0.0278	0
seed_22DAF_Rep3	seed_46DAF_Rep2	0.023	0
seed_22DAF_Rep3	seed_46DAF_Rep3	0.0214	0
seed_22DAF_Rep3	seed_48DAF_Rep1	0.0229	0
seed_22DAF_Rep3	seed_48DAF_Rep2	0.0147	0.0002
seed_22DAF_Rep3	seed_48DAF_Rep3	0.0202	0
seed_22DAF_Rep3	seed_50DAF_Rep1	0.0153	0.0001
seed_22DAF_Rep3	seed_50DAF_Rep2	0.012	0.0026
seed_22DAF_Rep3	seed_50DAF_Rep3	0.0138	0.0005
seed_22DAF_Rep3	seed_52DAF_Rep1	0.0117	0.0034
seed_22DAF_Rep3	seed_52DAF_Rep2	0.0159	0.0001
seed_22DAF_Rep3	seed_52DAF_Rep3	0.0131	0.0011
seed_22DAF_Rep3	seed_54DAF_Rep1	0.0097	0.0154
seed_22DAF_Rep3	seed_54DAF_Rep2	0.009	0.0244
seed_22DAF_Rep3	seed_54DAF_Rep3	0.0089	0.0259
seed_22DAF_Rep3	seed_56DAF_Rep1	0.0167	0
seed_22DAF_Rep3	seed_56DAF_Rep2	0.0112	0.005
seed_22DAF_Rep3	seed_56DAF_Rep3	0.0124	0.0019
seed_22DAF_Rep3	seed_58DAF_Rep1	0.0173	0
seed_22DAF_Rep3	seed_58DAF_Rep2	0.0144	0.0003
seed_22DAF_Rep3	seed_58DAF_Rep3	0.012	0.0027
seed_22DAF_Rep3	seed_60DAF_Rep1	0.0155	0.0001
seed_22DAF_Rep3	seed_60DAF_Rep2	0.0148	0.0002
seed_22DAF_Rep3	seed_60DAF_Rep3	0.0144	0.0003
seed_22DAF_Rep3	seed_62DAF_Rep1	0.0108	0.0065
seed_22DAF_Rep3	seed_62DAF_Rep2	0.0145	0.0003
seed_22DAF_Rep3	seed_62DAF_Rep3	0.0169	0
seed_22DAF_Rep3	seed_64DAF_Rep1	0.0135	0.0007
seed_22DAF_Rep3	seed_64DAF_Rep2	0.0176	0
seed_22DAF_Rep3	seed_64DAF_Rep3	0.0131	0.001
seed_24DAF_Rep1	seed_24DAF_Rep2	0.9822	0
seed_24DAF_Rep1	seed_24DAF_Rep3	0.9887	0
seed_24DAF_Rep1	seed_26DAF_Rep1	0.8479	0
seed_24DAF_Rep1	seed_26DAF_Rep2	0.8342	0
seed_24DAF_Rep1	seed_26DAF_Rep3	0.9547	0
seed_24DAF_Rep1	seed_28DAF_Rep1	0.7878	0
seed_24DAF_Rep1	seed_28DAF_Rep2	0.8673	0
seed_24DAF_Rep1	seed_28DAF_Rep3	0.7526	0
seed_24DAF_Rep1	seed_30DAF_Rep1	0.3729	0
seed_24DAF_Rep1	seed_30DAF_Rep2	0.4808	0
seed_24DAF_Rep1	seed_30DAF_Rep3	0.5122	0
seed_24DAF_Rep1	seed_32DAF_Rep1	0.299	0
seed_24DAF_Rep1	seed_32DAF_Rep2	0.4383	0
seed_24DAF_Rep1	seed_32DAF_Rep3	0.3055	0
seed_24DAF_Rep1	seed_34DAF_Rep1	0.1298	0
seed_24DAF_Rep1	seed_34DAF_Rep2	0.1989	0
seed_24DAF_Rep1	seed_34DAF_Rep3	0.1556	0
seed_24DAF_Rep1	seed_36DAF_Rep1	0.0613	0
seed_24DAF_Rep1	seed_36DAF_Rep2	0.0561	0
seed_24DAF_Rep1	seed_36DAF_Rep3	0.0374	0
seed_24DAF_Rep1	seed_38DAF_Rep1	0.0652	0
seed_24DAF_Rep1	seed_38DAF_Rep2	0.0725	0
seed_24DAF_Rep1	seed_38DAF_Rep3	0.0609	0
seed_24DAF_Rep1	seed_40DAF_Rep1	0.0283	0
seed_24DAF_Rep1	seed_40DAF_Rep2	0.0334	0
seed_24DAF_Rep1	seed_40DAF_Rep3	0.0242	0
seed_24DAF_Rep1	seed_42DAF_Rep1	0.0371	0
seed_24DAF_Rep1	seed_42DAF_Rep2	0.0268	0
seed_24DAF_Rep1	seed_42DAF_Rep3	0.0295	0
seed_24DAF_Rep1	seed_44DAF_Rep1	0.0284	0
seed_24DAF_Rep1	seed_44DAF_Rep2	0.026	0
seed_24DAF_Rep1	seed_44DAF_Rep3	0.0286	0
seed_24DAF_Rep1	seed_46DAF_Rep1	0.0322	0
seed_24DAF_Rep1	seed_46DAF_Rep2	0.0269	0
seed_24DAF_Rep1	seed_46DAF_Rep3	0.025	0
seed_24DAF_Rep1	seed_48DAF_Rep1	0.0265	0
seed_24DAF_Rep1	seed_48DAF_Rep2	0.018	0
seed_24DAF_Rep1	seed_48DAF_Rep3	0.0239	0
seed_24DAF_Rep1	seed_50DAF_Rep1	0.0188	0
seed_24DAF_Rep1	seed_50DAF_Rep2	0.0155	0.0001
seed_24DAF_Rep1	seed_50DAF_Rep3	0.0176	0
seed_24DAF_Rep1	seed_52DAF_Rep1	0.0146	0.0003
seed_24DAF_Rep1	seed_52DAF_Rep2	0.0196	0
seed_24DAF_Rep1	seed_52DAF_Rep3	0.016	0.0001
seed_24DAF_Rep1	seed_54DAF_Rep1	0.0126	0.0016
seed_24DAF_Rep1	seed_54DAF_Rep2	0.0112	0.0049
seed_24DAF_Rep1	seed_54DAF_Rep3	0.0112	0.0049
seed_24DAF_Rep1	seed_56DAF_Rep1	0.0152	0.0001
seed_24DAF_Rep1	seed_56DAF_Rep2	0.0107	0.0072
seed_24DAF_Rep1	seed_56DAF_Rep3	0.0115	0.004
seed_24DAF_Rep1	seed_58DAF_Rep1	0.0152	0.0001
seed_24DAF_Rep1	seed_58DAF_Rep2	0.0129	0.0012
seed_24DAF_Rep1	seed_58DAF_Rep3	0.0117	0.0034
seed_24DAF_Rep1	seed_60DAF_Rep1	0.0137	0.0006
seed_24DAF_Rep1	seed_60DAF_Rep2	0.0127	0.0014
seed_24DAF_Rep1	seed_60DAF_Rep3	0.0125	0.0018
seed_24DAF_Rep1	seed_62DAF_Rep1	0.0096	0.0158
seed_24DAF_Rep1	seed_62DAF_Rep2	0.0122	0.0023
seed_24DAF_Rep1	seed_62DAF_Rep3	0.0142	0.0004
seed_24DAF_Rep1	seed_64DAF_Rep1	0.0122	0.0021
seed_24DAF_Rep1	seed_64DAF_Rep2	0.0147	0.0002
seed_24DAF_Rep1	seed_64DAF_Rep3	0.0111	0.0052
seed_24DAF_Rep2	seed_24DAF_Rep3	0.9951	0
seed_24DAF_Rep2	seed_26DAF_Rep1	0.81	0
seed_24DAF_Rep2	seed_26DAF_Rep2	0.7885	0
seed_24DAF_Rep2	seed_26DAF_Rep3	0.944	0
seed_24DAF_Rep2	seed_28DAF_Rep1	0.74	0
seed_24DAF_Rep2	seed_28DAF_Rep2	0.8333	0
seed_24DAF_Rep2	seed_28DAF_Rep3	0.7063	0
seed_24DAF_Rep2	seed_30DAF_Rep1	0.3501	0
seed_24DAF_Rep2	seed_30DAF_Rep2	0.4513	0
seed_24DAF_Rep2	seed_30DAF_Rep3	0.4646	0
seed_24DAF_Rep2	seed_32DAF_Rep1	0.2759	0
seed_24DAF_Rep2	seed_32DAF_Rep2	0.3984	0
seed_24DAF_Rep2	seed_32DAF_Rep3	0.273	0
seed_24DAF_Rep2	seed_34DAF_Rep1	0.1209	0
seed_24DAF_Rep2	seed_34DAF_Rep2	0.1777	0
seed_24DAF_Rep2	seed_34DAF_Rep3	0.1412	0
seed_24DAF_Rep2	seed_36DAF_Rep1	0.0559	0
seed_24DAF_Rep2	seed_36DAF_Rep2	0.052	0
seed_24DAF_Rep2	seed_36DAF_Rep3	0.0358	0
seed_24DAF_Rep2	seed_38DAF_Rep1	0.0599	0
seed_24DAF_Rep2	seed_38DAF_Rep2	0.0662	0
seed_24DAF_Rep2	seed_38DAF_Rep3	0.0567	0
seed_24DAF_Rep2	seed_40DAF_Rep1	0.0272	0
seed_24DAF_Rep2	seed_40DAF_Rep2	0.032	0
seed_24DAF_Rep2	seed_40DAF_Rep3	0.0236	0
seed_24DAF_Rep2	seed_42DAF_Rep1	0.0352	0
seed_24DAF_Rep2	seed_42DAF_Rep2	0.0259	0
seed_24DAF_Rep2	seed_42DAF_Rep3	0.0281	0
seed_24DAF_Rep2	seed_44DAF_Rep1	0.0271	0
seed_24DAF_Rep2	seed_44DAF_Rep2	0.0246	0
seed_24DAF_Rep2	seed_44DAF_Rep3	0.0277	0
seed_24DAF_Rep2	seed_46DAF_Rep1	0.0314	0
seed_24DAF_Rep2	seed_46DAF_Rep2	0.0261	0
seed_24DAF_Rep2	seed_46DAF_Rep3	0.025	0
seed_24DAF_Rep2	seed_48DAF_Rep1	0.0278	0
seed_24DAF_Rep2	seed_48DAF_Rep2	0.0191	0
seed_24DAF_Rep2	seed_48DAF_Rep3	0.0247	0
seed_24DAF_Rep2	seed_50DAF_Rep1	0.0196	0
seed_24DAF_Rep2	seed_50DAF_Rep2	0.0172	0
seed_24DAF_Rep2	seed_50DAF_Rep3	0.0184	0
seed_24DAF_Rep2	seed_52DAF_Rep1	0.017	0
seed_24DAF_Rep2	seed_52DAF_Rep2	0.0206	0
seed_24DAF_Rep2	seed_52DAF_Rep3	0.0184	0
seed_24DAF_Rep2	seed_54DAF_Rep1	0.0149	0.0002
seed_24DAF_Rep2	seed_54DAF_Rep2	0.0137	0.0006
seed_24DAF_Rep2	seed_54DAF_Rep3	0.0137	0.0006
seed_24DAF_Rep2	seed_56DAF_Rep1	0.0195	0
seed_24DAF_Rep2	seed_56DAF_Rep2	0.0137	0.0006
seed_24DAF_Rep2	seed_56DAF_Rep3	0.0148	0.0002
seed_24DAF_Rep2	seed_58DAF_Rep1	0.0191	0
seed_24DAF_Rep2	seed_58DAF_Rep2	0.0171	0
seed_24DAF_Rep2	seed_58DAF_Rep3	0.015	0.0002
seed_24DAF_Rep2	seed_60DAF_Rep1	0.0178	0
seed_24DAF_Rep2	seed_60DAF_Rep2	0.0169	0
seed_24DAF_Rep2	seed_60DAF_Rep3	0.0167	0
seed_24DAF_Rep2	seed_62DAF_Rep1	0.0134	0.0008
seed_24DAF_Rep2	seed_62DAF_Rep2	0.0165	0
seed_24DAF_Rep2	seed_62DAF_Rep3	0.0191	0
seed_24DAF_Rep2	seed_64DAF_Rep1	0.016	0.0001
seed_24DAF_Rep2	seed_64DAF_Rep2	0.0197	0
seed_24DAF_Rep2	seed_64DAF_Rep3	0.0153	0.0001
seed_24DAF_Rep3	seed_26DAF_Rep1	0.8305	0
seed_24DAF_Rep3	seed_26DAF_Rep2	0.8087	0
seed_24DAF_Rep3	seed_26DAF_Rep3	0.9512	0
seed_24DAF_Rep3	seed_28DAF_Rep1	0.7646	0
seed_24DAF_Rep3	seed_28DAF_Rep2	0.8523	0
seed_24DAF_Rep3	seed_28DAF_Rep3	0.7283	0
seed_24DAF_Rep3	seed_30DAF_Rep1	0.3559	0
seed_24DAF_Rep3	seed_30DAF_Rep2	0.461	0
seed_24DAF_Rep3	seed_30DAF_Rep3	0.4834	0
seed_24DAF_Rep3	seed_32DAF_Rep1	0.2845	0
seed_24DAF_Rep3	seed_32DAF_Rep2	0.4157	0
seed_24DAF_Rep3	seed_32DAF_Rep3	0.2844	0
seed_24DAF_Rep3	seed_34DAF_Rep1	0.1214	0
seed_24DAF_Rep3	seed_34DAF_Rep2	0.1828	0
seed_24DAF_Rep3	seed_34DAF_Rep3	0.1441	0
seed_24DAF_Rep3	seed_36DAF_Rep1	0.0547	0
seed_24DAF_Rep3	seed_36DAF_Rep2	0.0508	0
seed_24DAF_Rep3	seed_36DAF_Rep3	0.0337	0
seed_24DAF_Rep3	seed_38DAF_Rep1	0.059	0
seed_24DAF_Rep3	seed_38DAF_Rep2	0.0654	0
seed_24DAF_Rep3	seed_38DAF_Rep3	0.0554	0
seed_24DAF_Rep3	seed_40DAF_Rep1	0.025	0
seed_24DAF_Rep3	seed_40DAF_Rep2	0.0298	0
seed_24DAF_Rep3	seed_40DAF_Rep3	0.0213	0
seed_24DAF_Rep3	seed_42DAF_Rep1	0.0335	0
seed_24DAF_Rep3	seed_42DAF_Rep2	0.0239	0
seed_24DAF_Rep3	seed_42DAF_Rep3	0.0259	0
seed_24DAF_Rep3	seed_44DAF_Rep1	0.0248	0
seed_24DAF_Rep3	seed_44DAF_Rep2	0.0226	0
seed_24DAF_Rep3	seed_44DAF_Rep3	0.0249	0
seed_24DAF_Rep3	seed_46DAF_Rep1	0.0283	0
seed_24DAF_Rep3	seed_46DAF_Rep2	0.0232	0
seed_24DAF_Rep3	seed_46DAF_Rep3	0.0221	0
seed_24DAF_Rep3	seed_48DAF_Rep1	0.0236	0
seed_24DAF_Rep3	seed_48DAF_Rep2	0.0156	0.0001
seed_24DAF_Rep3	seed_48DAF_Rep3	0.0209	0
seed_24DAF_Rep3	seed_50DAF_Rep1	0.0162	0
seed_24DAF_Rep3	seed_50DAF_Rep2	0.0135	0.0007
seed_24DAF_Rep3	seed_50DAF_Rep3	0.015	0.0002
seed_24DAF_Rep3	seed_52DAF_Rep1	0.013	0.0011
seed_24DAF_Rep3	seed_52DAF_Rep2	0.0171	0
seed_24DAF_Rep3	seed_52DAF_Rep3	0.0143	0.0003
seed_24DAF_Rep3	seed_54DAF_Rep1	0.0111	0.0053
seed_24DAF_Rep3	seed_54DAF_Rep2	0.0101	0.011
seed_24DAF_Rep3	seed_54DAF_Rep3	0.01	0.0117
seed_24DAF_Rep3	seed_56DAF_Rep1	0.0152	0.0001
seed_24DAF_Rep3	seed_56DAF_Rep2	0.0102	0.0108
seed_24DAF_Rep3	seed_56DAF_Rep3	0.0111	0.0054
seed_24DAF_Rep3	seed_58DAF_Rep1	0.0151	0.0002
seed_24DAF_Rep3	seed_58DAF_Rep2	0.0129	0.0012
seed_24DAF_Rep3	seed_58DAF_Rep3	0.0114	0.0044
seed_24DAF_Rep3	seed_60DAF_Rep1	0.0134	0.0008
seed_24DAF_Rep3	seed_60DAF_Rep2	0.0128	0.0013
seed_24DAF_Rep3	seed_60DAF_Rep3	0.0125	0.0017
seed_24DAF_Rep3	seed_62DAF_Rep1	0.0096	0.0166
seed_24DAF_Rep3	seed_62DAF_Rep2	0.0122	0.0022
seed_24DAF_Rep3	seed_62DAF_Rep3	0.0144	0.0003
seed_24DAF_Rep3	seed_64DAF_Rep1	0.0122	0.0022
seed_24DAF_Rep3	seed_64DAF_Rep2	0.0149	0.0002
seed_24DAF_Rep3	seed_64DAF_Rep3	0.011	0.0057
seed_26DAF_Rep1	seed_26DAF_Rep2	0.9645	0
seed_26DAF_Rep1	seed_26DAF_Rep3	0.942	0
seed_26DAF_Rep1	seed_28DAF_Rep1	0.9548	0
seed_26DAF_Rep1	seed_28DAF_Rep2	0.9682	0
seed_26DAF_Rep1	seed_28DAF_Rep3	0.9379	0
seed_26DAF_Rep1	seed_30DAF_Rep1	0.5753	0
seed_26DAF_Rep1	seed_30DAF_Rep2	0.6766	0
seed_26DAF_Rep1	seed_30DAF_Rep3	0.7394	0
seed_26DAF_Rep1	seed_32DAF_Rep1	0.5067	0
seed_26DAF_Rep1	seed_32DAF_Rep2	0.6686	0
seed_26DAF_Rep1	seed_32DAF_Rep3	0.5153	0
seed_26DAF_Rep1	seed_34DAF_Rep1	0.293	0
seed_26DAF_Rep1	seed_34DAF_Rep2	0.3799	0
seed_26DAF_Rep1	seed_34DAF_Rep3	0.3311	0
seed_26DAF_Rep1	seed_36DAF_Rep1	0.199	0
seed_26DAF_Rep1	seed_36DAF_Rep2	0.1945	0
seed_26DAF_Rep1	seed_36DAF_Rep3	0.1716	0
seed_26DAF_Rep1	seed_38DAF_Rep1	0.2114	0
seed_26DAF_Rep1	seed_38DAF_Rep2	0.2178	0
seed_26DAF_Rep1	seed_38DAF_Rep3	0.2092	0
seed_26DAF_Rep1	seed_40DAF_Rep1	0.1609	0
seed_26DAF_Rep1	seed_40DAF_Rep2	0.1691	0
seed_26DAF_Rep1	seed_40DAF_Rep3	0.1531	0
seed_26DAF_Rep1	seed_42DAF_Rep1	0.1743	0
seed_26DAF_Rep1	seed_42DAF_Rep2	0.1588	0
seed_26DAF_Rep1	seed_42DAF_Rep3	0.1625	0
seed_26DAF_Rep1	seed_44DAF_Rep1	0.1605	0
seed_26DAF_Rep1	seed_44DAF_Rep2	0.1487	0
seed_26DAF_Rep1	seed_44DAF_Rep3	0.1632	0
seed_26DAF_Rep1	seed_46DAF_Rep1	0.1653	0
seed_26DAF_Rep1	seed_46DAF_Rep2	0.1581	0
seed_26DAF_Rep1	seed_46DAF_Rep3	0.1523	6e-323
seed_26DAF_Rep1	seed_48DAF_Rep1	0.1543	0
seed_26DAF_Rep1	seed_48DAF_Rep2	0.1381	0
seed_26DAF_Rep1	seed_48DAF_Rep3	0.1496	2.6846364666987e-311
seed_26DAF_Rep1	seed_50DAF_Rep1	0.1408	0
seed_26DAF_Rep1	seed_50DAF_Rep2	0.1377	0
seed_26DAF_Rep1	seed_50DAF_Rep3	0.1424	0
seed_26DAF_Rep1	seed_52DAF_Rep1	0.1316	0
seed_26DAF_Rep1	seed_52DAF_Rep2	0.1486	0
seed_26DAF_Rep1	seed_52DAF_Rep3	0.1334	0
seed_26DAF_Rep1	seed_54DAF_Rep1	0.1174	0
seed_26DAF_Rep1	seed_54DAF_Rep2	0.0921	0
seed_26DAF_Rep1	seed_54DAF_Rep3	0.0949	0
seed_26DAF_Rep1	seed_56DAF_Rep1	0.0677	0
seed_26DAF_Rep1	seed_56DAF_Rep2	0.0597	0
seed_26DAF_Rep1	seed_56DAF_Rep3	0.0596	0
seed_26DAF_Rep1	seed_58DAF_Rep1	0.0595	0
seed_26DAF_Rep1	seed_58DAF_Rep2	0.0668	0
seed_26DAF_Rep1	seed_58DAF_Rep3	0.0662	0
seed_26DAF_Rep1	seed_60DAF_Rep1	0.0711	0
seed_26DAF_Rep1	seed_60DAF_Rep2	0.063	0
seed_26DAF_Rep1	seed_60DAF_Rep3	0.0665	0
seed_26DAF_Rep1	seed_62DAF_Rep1	0.0643	0
seed_26DAF_Rep1	seed_62DAF_Rep2	0.0671	0
seed_26DAF_Rep1	seed_62DAF_Rep3	0.0726	0
seed_26DAF_Rep1	seed_64DAF_Rep1	0.0662	0
seed_26DAF_Rep1	seed_64DAF_Rep2	0.0748	0
seed_26DAF_Rep1	seed_64DAF_Rep3	0.0687	0
seed_26DAF_Rep2	seed_26DAF_Rep3	0.9204	0
seed_26DAF_Rep2	seed_28DAF_Rep1	0.9847	0
seed_26DAF_Rep2	seed_28DAF_Rep2	0.9878	0
seed_26DAF_Rep2	seed_28DAF_Rep3	0.9748	0
seed_26DAF_Rep2	seed_30DAF_Rep1	0.6774	0
seed_26DAF_Rep2	seed_30DAF_Rep2	0.7772	0
seed_26DAF_Rep2	seed_30DAF_Rep3	0.8259	0
seed_26DAF_Rep2	seed_32DAF_Rep1	0.6224	0
seed_26DAF_Rep2	seed_32DAF_Rep2	0.7698	0
seed_26DAF_Rep2	seed_32DAF_Rep3	0.6184	0
seed_26DAF_Rep2	seed_34DAF_Rep1	0.415	0
seed_26DAF_Rep2	seed_34DAF_Rep2	0.4933	0
seed_26DAF_Rep2	seed_34DAF_Rep3	0.4459	0
seed_26DAF_Rep2	seed_36DAF_Rep1	0.2985	0
seed_26DAF_Rep2	seed_36DAF_Rep2	0.294	0
seed_26DAF_Rep2	seed_36DAF_Rep3	0.2867	0
seed_26DAF_Rep2	seed_38DAF_Rep1	0.3226	0
seed_26DAF_Rep2	seed_38DAF_Rep2	0.3269	0
seed_26DAF_Rep2	seed_38DAF_Rep3	0.3169	0
seed_26DAF_Rep2	seed_40DAF_Rep1	0.2726	0
seed_26DAF_Rep2	seed_40DAF_Rep2	0.2774	0
seed_26DAF_Rep2	seed_40DAF_Rep3	0.2669	0
seed_26DAF_Rep2	seed_42DAF_Rep1	0.2901	0
seed_26DAF_Rep2	seed_42DAF_Rep2	0.2733	0
seed_26DAF_Rep2	seed_42DAF_Rep3	0.2663	0
seed_26DAF_Rep2	seed_44DAF_Rep1	0.2682	0
seed_26DAF_Rep2	seed_44DAF_Rep2	0.2624	0
seed_26DAF_Rep2	seed_44DAF_Rep3	0.2691	0
seed_26DAF_Rep2	seed_46DAF_Rep1	0.2671	0
seed_26DAF_Rep2	seed_46DAF_Rep2	0.265	0
seed_26DAF_Rep2	seed_46DAF_Rep3	0.2622	0
seed_26DAF_Rep2	seed_48DAF_Rep1	0.2521	0
seed_26DAF_Rep2	seed_48DAF_Rep2	0.2384	0
seed_26DAF_Rep2	seed_48DAF_Rep3	0.2496	0
seed_26DAF_Rep2	seed_50DAF_Rep1	0.2464	0
seed_26DAF_Rep2	seed_50DAF_Rep2	0.2413	0
seed_26DAF_Rep2	seed_50DAF_Rep3	0.2446	0
seed_26DAF_Rep2	seed_52DAF_Rep1	0.2209	0
seed_26DAF_Rep2	seed_52DAF_Rep2	0.257	0
seed_26DAF_Rep2	seed_52DAF_Rep3	0.2255	0
seed_26DAF_Rep2	seed_54DAF_Rep1	0.1853	0
seed_26DAF_Rep2	seed_54DAF_Rep2	0.1326	0
seed_26DAF_Rep2	seed_54DAF_Rep3	0.1351	0
seed_26DAF_Rep2	seed_56DAF_Rep1	0.067	0
seed_26DAF_Rep2	seed_56DAF_Rep2	0.0555	0
seed_26DAF_Rep2	seed_56DAF_Rep3	0.0533	0
seed_26DAF_Rep2	seed_58DAF_Rep1	0.0552	0
seed_26DAF_Rep2	seed_58DAF_Rep2	0.064	0
seed_26DAF_Rep2	seed_58DAF_Rep3	0.0746	0
seed_26DAF_Rep2	seed_60DAF_Rep1	0.0596	0
seed_26DAF_Rep2	seed_60DAF_Rep2	0.0508	0
seed_26DAF_Rep2	seed_60DAF_Rep3	0.054	0
seed_26DAF_Rep2	seed_62DAF_Rep1	0.0493	0
seed_26DAF_Rep2	seed_62DAF_Rep2	0.0476	0
seed_26DAF_Rep2	seed_62DAF_Rep3	0.0558	0
seed_26DAF_Rep2	seed_64DAF_Rep1	0.0556	0
seed_26DAF_Rep2	seed_64DAF_Rep2	0.0583	0
seed_26DAF_Rep2	seed_64DAF_Rep3	0.0496	0
seed_26DAF_Rep3	seed_28DAF_Rep1	0.8909	0
seed_26DAF_Rep3	seed_28DAF_Rep2	0.946	0
seed_26DAF_Rep3	seed_28DAF_Rep3	0.8712	0
seed_26DAF_Rep3	seed_30DAF_Rep1	0.4801	0
seed_26DAF_Rep3	seed_30DAF_Rep2	0.5861	0
seed_26DAF_Rep3	seed_30DAF_Rep3	0.6235	0
seed_26DAF_Rep3	seed_32DAF_Rep1	0.4001	0
seed_26DAF_Rep3	seed_32DAF_Rep2	0.5501	0
seed_26DAF_Rep3	seed_32DAF_Rep3	0.4003	0
seed_26DAF_Rep3	seed_34DAF_Rep1	0.2014	0
seed_26DAF_Rep3	seed_34DAF_Rep2	0.2752	0
seed_26DAF_Rep3	seed_34DAF_Rep3	0.2319	0
seed_26DAF_Rep3	seed_36DAF_Rep1	0.1155	0
seed_26DAF_Rep3	seed_36DAF_Rep2	0.1113	0
seed_26DAF_Rep3	seed_36DAF_Rep3	0.0919	0
seed_26DAF_Rep3	seed_38DAF_Rep1	0.1233	0
seed_26DAF_Rep3	seed_38DAF_Rep2	0.1308	0
seed_26DAF_Rep3	seed_38DAF_Rep3	0.121	0
seed_26DAF_Rep3	seed_40DAF_Rep1	0.0812	0
seed_26DAF_Rep3	seed_40DAF_Rep2	0.0873	0
seed_26DAF_Rep3	seed_40DAF_Rep3	0.0765	0
seed_26DAF_Rep3	seed_42DAF_Rep1	0.0918	0
seed_26DAF_Rep3	seed_42DAF_Rep2	0.0791	0
seed_26DAF_Rep3	seed_42DAF_Rep3	0.0815	0
seed_26DAF_Rep3	seed_44DAF_Rep1	0.0794	0
seed_26DAF_Rep3	seed_44DAF_Rep2	0.0756	0
seed_26DAF_Rep3	seed_44DAF_Rep3	0.0816	0
seed_26DAF_Rep3	seed_46DAF_Rep1	0.0861	0
seed_26DAF_Rep3	seed_46DAF_Rep2	0.0797	0
seed_26DAF_Rep3	seed_46DAF_Rep3	0.0782	0
seed_26DAF_Rep3	seed_48DAF_Rep1	0.0805	0
seed_26DAF_Rep3	seed_48DAF_Rep2	0.0681	0
seed_26DAF_Rep3	seed_48DAF_Rep3	0.0764	0
seed_26DAF_Rep3	seed_50DAF_Rep1	0.0694	0
seed_26DAF_Rep3	seed_50DAF_Rep2	0.0669	0
seed_26DAF_Rep3	seed_50DAF_Rep3	0.0682	0
seed_26DAF_Rep3	seed_52DAF_Rep1	0.0656	0
seed_26DAF_Rep3	seed_52DAF_Rep2	0.0732	0
seed_26DAF_Rep3	seed_52DAF_Rep3	0.0674	0
seed_26DAF_Rep3	seed_54DAF_Rep1	0.0569	0
seed_26DAF_Rep3	seed_54DAF_Rep2	0.0465	0
seed_26DAF_Rep3	seed_54DAF_Rep3	0.047	0
seed_26DAF_Rep3	seed_56DAF_Rep1	0.0425	0
seed_26DAF_Rep3	seed_56DAF_Rep2	0.0334	0
seed_26DAF_Rep3	seed_56DAF_Rep3	0.0346	0
seed_26DAF_Rep3	seed_58DAF_Rep1	0.0392	0
seed_26DAF_Rep3	seed_58DAF_Rep2	0.0395	0
seed_26DAF_Rep3	seed_58DAF_Rep3	0.0376	0
seed_26DAF_Rep3	seed_60DAF_Rep1	0.0404	0
seed_26DAF_Rep3	seed_60DAF_Rep2	0.0371	0
seed_26DAF_Rep3	seed_60DAF_Rep3	0.0379	0
seed_26DAF_Rep3	seed_62DAF_Rep1	0.0335	0
seed_26DAF_Rep3	seed_62DAF_Rep2	0.037	0
seed_26DAF_Rep3	seed_62DAF_Rep3	0.0415	0
seed_26DAF_Rep3	seed_64DAF_Rep1	0.0364	0
seed_26DAF_Rep3	seed_64DAF_Rep2	0.0429	0
seed_26DAF_Rep3	seed_64DAF_Rep3	0.0367	0
seed_28DAF_Rep1	seed_28DAF_Rep2	0.9845	0
seed_28DAF_Rep1	seed_28DAF_Rep3	0.9942	0
seed_28DAF_Rep1	seed_30DAF_Rep1	0.7193	0
seed_28DAF_Rep1	seed_30DAF_Rep2	0.8097	0
seed_28DAF_Rep1	seed_30DAF_Rep3	0.8579	0
seed_28DAF_Rep1	seed_32DAF_Rep1	0.6617	0
seed_28DAF_Rep1	seed_32DAF_Rep2	0.8019	0
seed_28DAF_Rep1	seed_32DAF_Rep3	0.6615	0
seed_28DAF_Rep1	seed_34DAF_Rep1	0.4589	0
seed_28DAF_Rep1	seed_34DAF_Rep2	0.5346	0
seed_28DAF_Rep1	seed_34DAF_Rep3	0.4917	0
seed_28DAF_Rep1	seed_36DAF_Rep1	0.3481	0
seed_28DAF_Rep1	seed_36DAF_Rep2	0.3451	0
seed_28DAF_Rep1	seed_36DAF_Rep3	0.3355	0
seed_28DAF_Rep1	seed_38DAF_Rep1	0.3697	0
seed_28DAF_Rep1	seed_38DAF_Rep2	0.3753	0
seed_28DAF_Rep1	seed_38DAF_Rep3	0.3652	0
seed_28DAF_Rep1	seed_40DAF_Rep1	0.321	0
seed_28DAF_Rep1	seed_40DAF_Rep2	0.3263	0
seed_28DAF_Rep1	seed_40DAF_Rep3	0.3119	0
seed_28DAF_Rep1	seed_42DAF_Rep1	0.3386	0
seed_28DAF_Rep1	seed_42DAF_Rep2	0.3214	0
seed_28DAF_Rep1	seed_42DAF_Rep3	0.3172	0
seed_28DAF_Rep1	seed_44DAF_Rep1	0.3165	0
seed_28DAF_Rep1	seed_44DAF_Rep2	0.3009	0
seed_28DAF_Rep1	seed_44DAF_Rep3	0.3151	0
seed_28DAF_Rep1	seed_46DAF_Rep1	0.3022	0
seed_28DAF_Rep1	seed_46DAF_Rep2	0.3104	0
seed_28DAF_Rep1	seed_46DAF_Rep3	0.2992	0
seed_28DAF_Rep1	seed_48DAF_Rep1	0.2812	0
seed_28DAF_Rep1	seed_48DAF_Rep2	0.2744	0
seed_28DAF_Rep1	seed_48DAF_Rep3	0.2823	0
seed_28DAF_Rep1	seed_50DAF_Rep1	0.2818	0
seed_28DAF_Rep1	seed_50DAF_Rep2	0.2791	0
seed_28DAF_Rep1	seed_50DAF_Rep3	0.2878	0
seed_28DAF_Rep1	seed_52DAF_Rep1	0.252	0
seed_28DAF_Rep1	seed_52DAF_Rep2	0.2964	0
seed_28DAF_Rep1	seed_52DAF_Rep3	0.256	0
seed_28DAF_Rep1	seed_54DAF_Rep1	0.213	0
seed_28DAF_Rep1	seed_54DAF_Rep2	0.1504	9.69776566e-315
seed_28DAF_Rep1	seed_54DAF_Rep3	0.1512	2.82151e-318
seed_28DAF_Rep1	seed_56DAF_Rep1	0.0676	0
seed_28DAF_Rep1	seed_56DAF_Rep2	0.0567	0
seed_28DAF_Rep1	seed_56DAF_Rep3	0.0527	0
seed_28DAF_Rep1	seed_58DAF_Rep1	0.0561	0
seed_28DAF_Rep1	seed_58DAF_Rep2	0.0673	0
seed_28DAF_Rep1	seed_58DAF_Rep3	0.0801	0
seed_28DAF_Rep1	seed_60DAF_Rep1	0.061	0
seed_28DAF_Rep1	seed_60DAF_Rep2	0.0513	0
seed_28DAF_Rep1	seed_60DAF_Rep3	0.0553	0
seed_28DAF_Rep1	seed_62DAF_Rep1	0.0498	0
seed_28DAF_Rep1	seed_62DAF_Rep2	0.0473	0
seed_28DAF_Rep1	seed_62DAF_Rep3	0.0564	0
seed_28DAF_Rep1	seed_64DAF_Rep1	0.0561	0
seed_28DAF_Rep1	seed_64DAF_Rep2	0.0591	0
seed_28DAF_Rep1	seed_64DAF_Rep3	0.0491	0
seed_28DAF_Rep2	seed_28DAF_Rep3	0.9714	0
seed_28DAF_Rep2	seed_30DAF_Rep1	0.6476	0
seed_28DAF_Rep2	seed_30DAF_Rep2	0.7495	0
seed_28DAF_Rep2	seed_30DAF_Rep3	0.7936	0
seed_28DAF_Rep2	seed_32DAF_Rep1	0.5847	0
seed_28DAF_Rep2	seed_32DAF_Rep2	0.7314	0
seed_28DAF_Rep2	seed_32DAF_Rep3	0.5818	0
seed_28DAF_Rep2	seed_34DAF_Rep1	0.3791	0
seed_28DAF_Rep2	seed_34DAF_Rep2	0.4546	0
seed_28DAF_Rep2	seed_34DAF_Rep3	0.4094	0
seed_28DAF_Rep2	seed_36DAF_Rep1	0.2707	0
seed_28DAF_Rep2	seed_36DAF_Rep2	0.2666	0
seed_28DAF_Rep2	seed_36DAF_Rep3	0.2587	0
seed_28DAF_Rep2	seed_38DAF_Rep1	0.2908	0
seed_28DAF_Rep2	seed_38DAF_Rep2	0.2958	0
seed_28DAF_Rep2	seed_38DAF_Rep3	0.2848	0
seed_28DAF_Rep2	seed_40DAF_Rep1	0.2429	0
seed_28DAF_Rep2	seed_40DAF_Rep2	0.2466	0
seed_28DAF_Rep2	seed_40DAF_Rep3	0.2369	0
seed_28DAF_Rep2	seed_42DAF_Rep1	0.2589	0
seed_28DAF_Rep2	seed_42DAF_Rep2	0.2431	0
seed_28DAF_Rep2	seed_42DAF_Rep3	0.2375	0
seed_28DAF_Rep2	seed_44DAF_Rep1	0.239	0
seed_28DAF_Rep2	seed_44DAF_Rep2	0.2332	0
seed_28DAF_Rep2	seed_44DAF_Rep3	0.2376	0
seed_28DAF_Rep2	seed_46DAF_Rep1	0.2341	0
seed_28DAF_Rep2	seed_46DAF_Rep2	0.2348	0
seed_28DAF_Rep2	seed_46DAF_Rep3	0.2295	0
seed_28DAF_Rep2	seed_48DAF_Rep1	0.2175	0
seed_28DAF_Rep2	seed_48DAF_Rep2	0.2073	0
seed_28DAF_Rep2	seed_48DAF_Rep3	0.2166	0
seed_28DAF_Rep2	seed_50DAF_Rep1	0.2158	0
seed_28DAF_Rep2	seed_50DAF_Rep2	0.2111	0
seed_28DAF_Rep2	seed_50DAF_Rep3	0.2157	0
seed_28DAF_Rep2	seed_52DAF_Rep1	0.1911	0
seed_28DAF_Rep2	seed_52DAF_Rep2	0.2256	0
seed_28DAF_Rep2	seed_52DAF_Rep3	0.1953	0
seed_28DAF_Rep2	seed_54DAF_Rep1	0.1602	0
seed_28DAF_Rep2	seed_54DAF_Rep2	0.1128	0
seed_28DAF_Rep2	seed_54DAF_Rep3	0.114	0
seed_28DAF_Rep2	seed_56DAF_Rep1	0.055	0
seed_28DAF_Rep2	seed_56DAF_Rep2	0.0451	0
seed_28DAF_Rep2	seed_56DAF_Rep3	0.0427	0
seed_28DAF_Rep2	seed_58DAF_Rep1	0.0462	0
seed_28DAF_Rep2	seed_58DAF_Rep2	0.0532	0
seed_28DAF_Rep2	seed_58DAF_Rep3	0.0622	0
seed_28DAF_Rep2	seed_60DAF_Rep1	0.0489	0
seed_28DAF_Rep2	seed_60DAF_Rep2	0.0418	0
seed_28DAF_Rep2	seed_60DAF_Rep3	0.0445	0
seed_28DAF_Rep2	seed_62DAF_Rep1	0.0395	0
seed_28DAF_Rep2	seed_62DAF_Rep2	0.0385	0
seed_28DAF_Rep2	seed_62DAF_Rep3	0.0459	0
seed_28DAF_Rep2	seed_64DAF_Rep1	0.0456	0
seed_28DAF_Rep2	seed_64DAF_Rep2	0.0479	0
seed_28DAF_Rep2	seed_64DAF_Rep3	0.0395	0
seed_28DAF_Rep3	seed_30DAF_Rep1	0.7519	0
seed_28DAF_Rep3	seed_30DAF_Rep2	0.8354	0
seed_28DAF_Rep3	seed_30DAF_Rep3	0.8747	0
seed_28DAF_Rep3	seed_32DAF_Rep1	0.6954	0
seed_28DAF_Rep3	seed_32DAF_Rep2	0.8261	0
seed_28DAF_Rep3	seed_32DAF_Rep3	0.6907	0
seed_28DAF_Rep3	seed_34DAF_Rep1	0.4973	0
seed_28DAF_Rep3	seed_34DAF_Rep2	0.5656	0
seed_28DAF_Rep3	seed_34DAF_Rep3	0.5269	0
seed_28DAF_Rep3	seed_36DAF_Rep1	0.3828	0
seed_28DAF_Rep3	seed_36DAF_Rep2	0.3814	0
seed_28DAF_Rep3	seed_36DAF_Rep3	0.3767	0
seed_28DAF_Rep3	seed_38DAF_Rep1	0.4067	0
seed_28DAF_Rep3	seed_38DAF_Rep2	0.411	0
seed_28DAF_Rep3	seed_38DAF_Rep3	0.4038	0
seed_28DAF_Rep3	seed_40DAF_Rep1	0.362	0
seed_28DAF_Rep3	seed_40DAF_Rep2	0.3649	0
seed_28DAF_Rep3	seed_40DAF_Rep3	0.3536	0
seed_28DAF_Rep3	seed_42DAF_Rep1	0.3781	0
seed_28DAF_Rep3	seed_42DAF_Rep2	0.3616	0
seed_28DAF_Rep3	seed_42DAF_Rep3	0.3546	0
seed_28DAF_Rep3	seed_44DAF_Rep1	0.3542	0
seed_28DAF_Rep3	seed_44DAF_Rep2	0.3396	0
seed_28DAF_Rep3	seed_44DAF_Rep3	0.3515	0
seed_28DAF_Rep3	seed_46DAF_Rep1	0.3362	0
seed_28DAF_Rep3	seed_46DAF_Rep2	0.3491	0
seed_28DAF_Rep3	seed_46DAF_Rep3	0.3375	0
seed_28DAF_Rep3	seed_48DAF_Rep1	0.3155	0
seed_28DAF_Rep3	seed_48DAF_Rep2	0.3115	0
seed_28DAF_Rep3	seed_48DAF_Rep3	0.3182	0
seed_28DAF_Rep3	seed_50DAF_Rep1	0.3182	0
seed_28DAF_Rep3	seed_50DAF_Rep2	0.317	0
seed_28DAF_Rep3	seed_50DAF_Rep3	0.326	0
seed_28DAF_Rep3	seed_52DAF_Rep1	0.2893	0
seed_28DAF_Rep3	seed_52DAF_Rep2	0.335	0
seed_28DAF_Rep3	seed_52DAF_Rep3	0.2927	0
seed_28DAF_Rep3	seed_54DAF_Rep1	0.2435	0
seed_28DAF_Rep3	seed_54DAF_Rep2	0.1721	0
seed_28DAF_Rep3	seed_54DAF_Rep3	0.172	0
seed_28DAF_Rep3	seed_56DAF_Rep1	0.0771	0
seed_28DAF_Rep3	seed_56DAF_Rep2	0.0644	0
seed_28DAF_Rep3	seed_56DAF_Rep3	0.0599	0
seed_28DAF_Rep3	seed_58DAF_Rep1	0.0638	0
seed_28DAF_Rep3	seed_58DAF_Rep2	0.0771	0
seed_28DAF_Rep3	seed_58DAF_Rep3	0.091	0
seed_28DAF_Rep3	seed_60DAF_Rep1	0.07	0
seed_28DAF_Rep3	seed_60DAF_Rep2	0.0588	0
seed_28DAF_Rep3	seed_60DAF_Rep3	0.0635	0
seed_28DAF_Rep3	seed_62DAF_Rep1	0.0574	0
seed_28DAF_Rep3	seed_62DAF_Rep2	0.0544	0
seed_28DAF_Rep3	seed_62DAF_Rep3	0.065	0
seed_28DAF_Rep3	seed_64DAF_Rep1	0.0638	0
seed_28DAF_Rep3	seed_64DAF_Rep2	0.068	0
seed_28DAF_Rep3	seed_64DAF_Rep3	0.0567	0
seed_30DAF_Rep1	seed_30DAF_Rep2	0.9854	0
seed_30DAF_Rep1	seed_30DAF_Rep3	0.9602	0
seed_30DAF_Rep1	seed_32DAF_Rep1	0.9678	0
seed_30DAF_Rep1	seed_32DAF_Rep2	0.9586	0
seed_30DAF_Rep1	seed_32DAF_Rep3	0.9744	0
seed_30DAF_Rep1	seed_34DAF_Rep1	0.9233	0
seed_30DAF_Rep1	seed_34DAF_Rep2	0.9504	0
seed_30DAF_Rep1	seed_34DAF_Rep3	0.946	0
seed_30DAF_Rep1	seed_36DAF_Rep1	0.8721	0
seed_30DAF_Rep1	seed_36DAF_Rep2	0.8722	0
seed_30DAF_Rep1	seed_36DAF_Rep3	0.8531	0
seed_30DAF_Rep1	seed_38DAF_Rep1	0.8848	0
seed_30DAF_Rep1	seed_38DAF_Rep2	0.8944	0
seed_30DAF_Rep1	seed_38DAF_Rep3	0.8886	0
seed_30DAF_Rep1	seed_40DAF_Rep1	0.851	0
seed_30DAF_Rep1	seed_40DAF_Rep2	0.8637	0
seed_30DAF_Rep1	seed_40DAF_Rep3	0.8128	0
seed_30DAF_Rep1	seed_42DAF_Rep1	0.8603	0
seed_30DAF_Rep1	seed_42DAF_Rep2	0.8435	0
seed_30DAF_Rep1	seed_42DAF_Rep3	0.8602	0
seed_30DAF_Rep1	seed_44DAF_Rep1	0.8506	0
seed_30DAF_Rep1	seed_44DAF_Rep2	0.7457	0
seed_30DAF_Rep1	seed_44DAF_Rep3	0.8429	0
seed_30DAF_Rep1	seed_46DAF_Rep1	0.7473	0
seed_30DAF_Rep1	seed_46DAF_Rep2	0.8233	0
seed_30DAF_Rep1	seed_46DAF_Rep3	0.7524	0
seed_30DAF_Rep1	seed_48DAF_Rep1	0.707	0
seed_30DAF_Rep1	seed_48DAF_Rep2	0.7303	0
seed_30DAF_Rep1	seed_48DAF_Rep3	0.725	0
seed_30DAF_Rep1	seed_50DAF_Rep1	0.7273	0
seed_30DAF_Rep1	seed_50DAF_Rep2	0.7421	0
seed_30DAF_Rep1	seed_50DAF_Rep3	0.7938	0
seed_30DAF_Rep1	seed_52DAF_Rep1	0.6548	0
seed_30DAF_Rep1	seed_52DAF_Rep2	0.7698	0
seed_30DAF_Rep1	seed_52DAF_Rep3	0.654	0
seed_30DAF_Rep1	seed_54DAF_Rep1	0.5757	0
seed_30DAF_Rep1	seed_54DAF_Rep2	0.4057	0
seed_30DAF_Rep1	seed_54DAF_Rep3	0.4021	0
seed_30DAF_Rep1	seed_56DAF_Rep1	0.1257	0
seed_30DAF_Rep1	seed_56DAF_Rep2	0.1138	0
seed_30DAF_Rep1	seed_56DAF_Rep3	0.0952	0
seed_30DAF_Rep1	seed_58DAF_Rep1	0.0968	0
seed_30DAF_Rep1	seed_58DAF_Rep2	0.1396	0
seed_30DAF_Rep1	seed_58DAF_Rep3	0.1839	0
seed_30DAF_Rep1	seed_60DAF_Rep1	0.1219	0
seed_30DAF_Rep1	seed_60DAF_Rep2	0.0916	0
seed_30DAF_Rep1	seed_60DAF_Rep3	0.1065	0
seed_30DAF_Rep1	seed_62DAF_Rep1	0.101	0
seed_30DAF_Rep1	seed_62DAF_Rep2	0.089	0
seed_30DAF_Rep1	seed_62DAF_Rep3	0.1109	0
seed_30DAF_Rep1	seed_64DAF_Rep1	0.1138	0
seed_30DAF_Rep1	seed_64DAF_Rep2	0.1183	0
seed_30DAF_Rep1	seed_64DAF_Rep3	0.0966	0
seed_30DAF_Rep2	seed_30DAF_Rep3	0.9808	0
seed_30DAF_Rep2	seed_32DAF_Rep1	0.9582	0
seed_30DAF_Rep2	seed_32DAF_Rep2	0.9772	0
seed_30DAF_Rep2	seed_32DAF_Rep3	0.9522	0
seed_30DAF_Rep2	seed_34DAF_Rep1	0.8797	0
seed_30DAF_Rep2	seed_34DAF_Rep2	0.9101	0
seed_30DAF_Rep2	seed_34DAF_Rep3	0.8969	0
seed_30DAF_Rep2	seed_36DAF_Rep1	0.7947	0
seed_30DAF_Rep2	seed_36DAF_Rep2	0.7955	0
seed_30DAF_Rep2	seed_36DAF_Rep3	0.7928	0
seed_30DAF_Rep2	seed_38DAF_Rep1	0.8213	0
seed_30DAF_Rep2	seed_38DAF_Rep2	0.825	0
seed_30DAF_Rep2	seed_38DAF_Rep3	0.8218	0
seed_30DAF_Rep2	seed_40DAF_Rep1	0.7862	0
seed_30DAF_Rep2	seed_40DAF_Rep2	0.7929	0
seed_30DAF_Rep2	seed_40DAF_Rep3	0.7596	0
seed_30DAF_Rep2	seed_42DAF_Rep1	0.8	0
seed_30DAF_Rep2	seed_42DAF_Rep2	0.7835	0
seed_30DAF_Rep2	seed_42DAF_Rep3	0.7842	0
seed_30DAF_Rep2	seed_44DAF_Rep1	0.7818	0
seed_30DAF_Rep2	seed_44DAF_Rep2	0.7086	0
seed_30DAF_Rep2	seed_44DAF_Rep3	0.774	0
seed_30DAF_Rep2	seed_46DAF_Rep1	0.7016	0
seed_30DAF_Rep2	seed_46DAF_Rep2	0.7607	0
seed_30DAF_Rep2	seed_46DAF_Rep3	0.7104	0
seed_30DAF_Rep2	seed_48DAF_Rep1	0.6629	0
seed_30DAF_Rep2	seed_48DAF_Rep2	0.6811	0
seed_30DAF_Rep2	seed_48DAF_Rep3	0.6788	0
seed_30DAF_Rep2	seed_50DAF_Rep1	0.6827	0
seed_30DAF_Rep2	seed_50DAF_Rep2	0.6901	0
seed_30DAF_Rep2	seed_50DAF_Rep3	0.7285	0
seed_30DAF_Rep2	seed_52DAF_Rep1	0.6134	0
seed_30DAF_Rep2	seed_52DAF_Rep2	0.7189	0
seed_30DAF_Rep2	seed_52DAF_Rep3	0.6145	0
seed_30DAF_Rep2	seed_54DAF_Rep1	0.5285	0
seed_30DAF_Rep2	seed_54DAF_Rep2	0.3678	0
seed_30DAF_Rep2	seed_54DAF_Rep3	0.3664	0
seed_30DAF_Rep2	seed_56DAF_Rep1	0.1181	0
seed_30DAF_Rep2	seed_56DAF_Rep2	0.1058	0
seed_30DAF_Rep2	seed_56DAF_Rep3	0.0904	0
seed_30DAF_Rep2	seed_58DAF_Rep1	0.0913	0
seed_30DAF_Rep2	seed_58DAF_Rep2	0.1286	0
seed_30DAF_Rep2	seed_58DAF_Rep3	0.1682	0
seed_30DAF_Rep2	seed_60DAF_Rep1	0.1132	0
seed_30DAF_Rep2	seed_60DAF_Rep2	0.0862	0
seed_30DAF_Rep2	seed_60DAF_Rep3	0.0993	0
seed_30DAF_Rep2	seed_62DAF_Rep1	0.0941	0
seed_30DAF_Rep2	seed_62DAF_Rep2	0.0833	0
seed_30DAF_Rep2	seed_62DAF_Rep3	0.1025	0
seed_30DAF_Rep2	seed_64DAF_Rep1	0.1054	0
seed_30DAF_Rep2	seed_64DAF_Rep2	0.109	0
seed_30DAF_Rep2	seed_64DAF_Rep3	0.0907	0
seed_30DAF_Rep3	seed_32DAF_Rep1	0.9185	0
seed_30DAF_Rep3	seed_32DAF_Rep2	0.9673	0
seed_30DAF_Rep3	seed_32DAF_Rep3	0.9362	0
seed_30DAF_Rep3	seed_34DAF_Rep1	0.8116	0
seed_30DAF_Rep3	seed_34DAF_Rep2	0.8722	0
seed_30DAF_Rep3	seed_34DAF_Rep3	0.8484	0
seed_30DAF_Rep3	seed_36DAF_Rep1	0.7498	0
seed_30DAF_Rep3	seed_36DAF_Rep2	0.7448	0
seed_30DAF_Rep3	seed_36DAF_Rep3	0.7178	0
seed_30DAF_Rep3	seed_38DAF_Rep1	0.7597	0
seed_30DAF_Rep3	seed_38DAF_Rep2	0.7718	0
seed_30DAF_Rep3	seed_38DAF_Rep3	0.7562	0
seed_30DAF_Rep3	seed_40DAF_Rep1	0.7118	0
seed_30DAF_Rep3	seed_40DAF_Rep2	0.7251	0
seed_30DAF_Rep3	seed_40DAF_Rep3	0.6774	0
seed_30DAF_Rep3	seed_42DAF_Rep1	0.7243	0
seed_30DAF_Rep3	seed_42DAF_Rep2	0.7043	0
seed_30DAF_Rep3	seed_42DAF_Rep3	0.7214	0
seed_30DAF_Rep3	seed_44DAF_Rep1	0.715	0
seed_30DAF_Rep3	seed_44DAF_Rep2	0.6287	0
seed_30DAF_Rep3	seed_44DAF_Rep3	0.7107	0
seed_30DAF_Rep3	seed_46DAF_Rep1	0.6432	0
seed_30DAF_Rep3	seed_46DAF_Rep2	0.6899	0
seed_30DAF_Rep3	seed_46DAF_Rep3	0.6339	0
seed_30DAF_Rep3	seed_48DAF_Rep1	0.6096	0
seed_30DAF_Rep3	seed_48DAF_Rep2	0.6136	0
seed_30DAF_Rep3	seed_48DAF_Rep3	0.6183	0
seed_30DAF_Rep3	seed_50DAF_Rep1	0.6173	0
seed_30DAF_Rep3	seed_50DAF_Rep2	0.6257	0
seed_30DAF_Rep3	seed_50DAF_Rep3	0.667	0
seed_30DAF_Rep3	seed_52DAF_Rep1	0.551	0
seed_30DAF_Rep3	seed_52DAF_Rep2	0.6503	0
seed_30DAF_Rep3	seed_52DAF_Rep3	0.5537	0
seed_30DAF_Rep3	seed_54DAF_Rep1	0.4892	0
seed_30DAF_Rep3	seed_54DAF_Rep2	0.35	0
seed_30DAF_Rep3	seed_54DAF_Rep3	0.3484	0
seed_30DAF_Rep3	seed_56DAF_Rep1	0.119	0
seed_30DAF_Rep3	seed_56DAF_Rep2	0.1078	0
seed_30DAF_Rep3	seed_56DAF_Rep3	0.0924	0
seed_30DAF_Rep3	seed_58DAF_Rep1	0.0925	0
seed_30DAF_Rep3	seed_58DAF_Rep2	0.1278	0
seed_30DAF_Rep3	seed_58DAF_Rep3	0.1659	0
seed_30DAF_Rep3	seed_60DAF_Rep1	0.1125	0
seed_30DAF_Rep3	seed_60DAF_Rep2	0.0866	0
seed_30DAF_Rep3	seed_60DAF_Rep3	0.0987	0
seed_30DAF_Rep3	seed_62DAF_Rep1	0.0935	0
seed_30DAF_Rep3	seed_62DAF_Rep2	0.083	0
seed_30DAF_Rep3	seed_62DAF_Rep3	0.1015	0
seed_30DAF_Rep3	seed_64DAF_Rep1	0.106	0
seed_30DAF_Rep3	seed_64DAF_Rep2	0.1079	0
seed_30DAF_Rep3	seed_64DAF_Rep3	0.0894	0
seed_32DAF_Rep1	seed_32DAF_Rep2	0.9714	0
seed_32DAF_Rep1	seed_32DAF_Rep3	0.9783	0
seed_32DAF_Rep1	seed_34DAF_Rep1	0.9541	0
seed_32DAF_Rep1	seed_34DAF_Rep2	0.956	0
seed_32DAF_Rep1	seed_34DAF_Rep3	0.9523	0
seed_32DAF_Rep1	seed_36DAF_Rep1	0.855	0
seed_32DAF_Rep1	seed_36DAF_Rep2	0.8594	0
seed_32DAF_Rep1	seed_36DAF_Rep3	0.8848	0
seed_32DAF_Rep1	seed_38DAF_Rep1	0.9025	0
seed_32DAF_Rep1	seed_38DAF_Rep2	0.8954	0
seed_32DAF_Rep1	seed_38DAF_Rep3	0.8965	0
seed_32DAF_Rep1	seed_40DAF_Rep1	0.8797	0
seed_32DAF_Rep1	seed_40DAF_Rep2	0.8791	0
seed_32DAF_Rep1	seed_40DAF_Rep3	0.8615	0
seed_32DAF_Rep1	seed_42DAF_Rep1	0.9028	0
seed_32DAF_Rep1	seed_42DAF_Rep2	0.8867	0
seed_32DAF_Rep1	seed_42DAF_Rep3	0.8668	0
seed_32DAF_Rep1	seed_44DAF_Rep1	0.8736	0
seed_32DAF_Rep1	seed_44DAF_Rep2	0.8194	0
seed_32DAF_Rep1	seed_44DAF_Rep3	0.8635	0
seed_32DAF_Rep1	seed_46DAF_Rep1	0.8043	0
seed_32DAF_Rep1	seed_46DAF_Rep2	0.8486	0
seed_32DAF_Rep1	seed_46DAF_Rep3	0.8156	0
seed_32DAF_Rep1	seed_48DAF_Rep1	0.7589	0
seed_32DAF_Rep1	seed_48DAF_Rep2	0.7745	0
seed_32DAF_Rep1	seed_48DAF_Rep3	0.7746	0
seed_32DAF_Rep1	seed_50DAF_Rep1	0.7843	0
seed_32DAF_Rep1	seed_50DAF_Rep2	0.7823	0
seed_32DAF_Rep1	seed_50DAF_Rep3	0.814	0
seed_32DAF_Rep1	seed_52DAF_Rep1	0.6928	0
seed_32DAF_Rep1	seed_52DAF_Rep2	0.8215	0
seed_32DAF_Rep1	seed_52DAF_Rep3	0.6986	0
seed_32DAF_Rep1	seed_54DAF_Rep1	0.582	0
seed_32DAF_Rep1	seed_54DAF_Rep2	0.3977	0
seed_32DAF_Rep1	seed_54DAF_Rep3	0.3994	0
seed_32DAF_Rep1	seed_56DAF_Rep1	0.1289	0
seed_32DAF_Rep1	seed_56DAF_Rep2	0.1173	0
seed_32DAF_Rep1	seed_56DAF_Rep3	0.1011	0
seed_32DAF_Rep1	seed_58DAF_Rep1	0.0975	0
seed_32DAF_Rep1	seed_58DAF_Rep2	0.1388	0
seed_32DAF_Rep1	seed_58DAF_Rep3	0.1824	0
seed_32DAF_Rep1	seed_60DAF_Rep1	0.1215	0
seed_32DAF_Rep1	seed_60DAF_Rep2	0.0935	0
seed_32DAF_Rep1	seed_60DAF_Rep3	0.1071	0
seed_32DAF_Rep1	seed_62DAF_Rep1	0.1023	0
seed_32DAF_Rep1	seed_62DAF_Rep2	0.088	0
seed_32DAF_Rep1	seed_62DAF_Rep3	0.1077	0
seed_32DAF_Rep1	seed_64DAF_Rep1	0.1123	0
seed_32DAF_Rep1	seed_64DAF_Rep2	0.1141	0
seed_32DAF_Rep1	seed_64DAF_Rep3	0.0975	0
seed_32DAF_Rep2	seed_32DAF_Rep3	0.9563	0
seed_32DAF_Rep2	seed_34DAF_Rep1	0.8714	0
seed_32DAF_Rep2	seed_34DAF_Rep2	0.8982	0
seed_32DAF_Rep2	seed_34DAF_Rep3	0.8816	0
seed_32DAF_Rep2	seed_36DAF_Rep1	0.7632	0
seed_32DAF_Rep2	seed_36DAF_Rep2	0.7656	0
seed_32DAF_Rep2	seed_36DAF_Rep3	0.7791	0
seed_32DAF_Rep2	seed_38DAF_Rep1	0.8036	0
seed_32DAF_Rep2	seed_38DAF_Rep2	0.8012	0
seed_32DAF_Rep2	seed_38DAF_Rep3	0.8009	0
seed_32DAF_Rep2	seed_40DAF_Rep1	0.7716	0
seed_32DAF_Rep2	seed_40DAF_Rep2	0.7734	0
seed_32DAF_Rep2	seed_40DAF_Rep3	0.7539	0
seed_32DAF_Rep2	seed_42DAF_Rep1	0.7914	0
seed_32DAF_Rep2	seed_42DAF_Rep2	0.775	0
seed_32DAF_Rep2	seed_42DAF_Rep3	0.7602	0
seed_32DAF_Rep2	seed_44DAF_Rep1	0.7631	0
seed_32DAF_Rep2	seed_44DAF_Rep2	0.714	0
seed_32DAF_Rep2	seed_44DAF_Rep3	0.7559	0
seed_32DAF_Rep2	seed_46DAF_Rep1	0.7027	0
seed_32DAF_Rep2	seed_46DAF_Rep2	0.745	0
seed_32DAF_Rep2	seed_46DAF_Rep3	0.7149	0
seed_32DAF_Rep2	seed_48DAF_Rep1	0.6666	0
seed_32DAF_Rep2	seed_48DAF_Rep2	0.6784	0
seed_32DAF_Rep2	seed_48DAF_Rep3	0.68	0
seed_32DAF_Rep2	seed_50DAF_Rep1	0.6847	0
seed_32DAF_Rep2	seed_50DAF_Rep2	0.6853	0
seed_32DAF_Rep2	seed_50DAF_Rep3	0.7126	0
seed_32DAF_Rep2	seed_52DAF_Rep1	0.6126	0
seed_32DAF_Rep2	seed_52DAF_Rep2	0.7184	0
seed_32DAF_Rep2	seed_52DAF_Rep3	0.6165	0
seed_32DAF_Rep2	seed_54DAF_Rep1	0.5167	0
seed_32DAF_Rep2	seed_54DAF_Rep2	0.3572	0
seed_32DAF_Rep2	seed_54DAF_Rep3	0.358	0
seed_32DAF_Rep2	seed_56DAF_Rep1	0.1225	0
seed_32DAF_Rep2	seed_56DAF_Rep2	0.1098	0
seed_32DAF_Rep2	seed_56DAF_Rep3	0.0961	0
seed_32DAF_Rep2	seed_58DAF_Rep1	0.0943	0
seed_32DAF_Rep2	seed_58DAF_Rep2	0.1297	0
seed_32DAF_Rep2	seed_58DAF_Rep3	0.1673	0
seed_32DAF_Rep2	seed_60DAF_Rep1	0.115	0
seed_32DAF_Rep2	seed_60DAF_Rep2	0.0898	0
seed_32DAF_Rep2	seed_60DAF_Rep3	0.1016	0
seed_32DAF_Rep2	seed_62DAF_Rep1	0.0961	0
seed_32DAF_Rep2	seed_62DAF_Rep2	0.0844	0
seed_32DAF_Rep2	seed_62DAF_Rep3	0.1027	0
seed_32DAF_Rep2	seed_64DAF_Rep1	0.1059	0
seed_32DAF_Rep2	seed_64DAF_Rep2	0.1086	0
seed_32DAF_Rep2	seed_64DAF_Rep3	0.0925	0
seed_32DAF_Rep3	seed_34DAF_Rep1	0.9396	0
seed_32DAF_Rep3	seed_34DAF_Rep2	0.9727	0
seed_32DAF_Rep3	seed_34DAF_Rep3	0.9603	0
seed_32DAF_Rep3	seed_36DAF_Rep1	0.8953	0
seed_32DAF_Rep3	seed_36DAF_Rep2	0.8897	0
seed_32DAF_Rep3	seed_36DAF_Rep3	0.8794	0
seed_32DAF_Rep3	seed_38DAF_Rep1	0.9151	0
seed_32DAF_Rep3	seed_38DAF_Rep2	0.9205	0
seed_32DAF_Rep3	seed_38DAF_Rep3	0.9031	0
seed_32DAF_Rep3	seed_40DAF_Rep1	0.8754	0
seed_32DAF_Rep3	seed_40DAF_Rep2	0.8861	0
seed_32DAF_Rep3	seed_40DAF_Rep3	0.8392	0
seed_32DAF_Rep3	seed_42DAF_Rep1	0.8933	0
seed_32DAF_Rep3	seed_42DAF_Rep2	0.8745	0
seed_32DAF_Rep3	seed_42DAF_Rep3	0.8861	0
seed_32DAF_Rep3	seed_44DAF_Rep1	0.8861	0
seed_32DAF_Rep3	seed_44DAF_Rep2	0.7935	0
seed_32DAF_Rep3	seed_44DAF_Rep3	0.8799	0
seed_32DAF_Rep3	seed_46DAF_Rep1	0.8079	0
seed_32DAF_Rep3	seed_46DAF_Rep2	0.8492	0
seed_32DAF_Rep3	seed_46DAF_Rep3	0.7913	0
seed_32DAF_Rep3	seed_48DAF_Rep1	0.7588	0
seed_32DAF_Rep3	seed_48DAF_Rep2	0.7626	0
seed_32DAF_Rep3	seed_48DAF_Rep3	0.7716	0
seed_32DAF_Rep3	seed_50DAF_Rep1	0.7762	0
seed_32DAF_Rep3	seed_50DAF_Rep2	0.7786	0
seed_32DAF_Rep3	seed_50DAF_Rep3	0.8255	0
seed_32DAF_Rep3	seed_52DAF_Rep1	0.6788	0
seed_32DAF_Rep3	seed_52DAF_Rep2	0.8143	0
seed_32DAF_Rep3	seed_52DAF_Rep3	0.6854	0
seed_32DAF_Rep3	seed_54DAF_Rep1	0.5965	0
seed_32DAF_Rep3	seed_54DAF_Rep2	0.4215	0
seed_32DAF_Rep3	seed_54DAF_Rep3	0.4203	0
seed_32DAF_Rep3	seed_56DAF_Rep1	0.14	0
seed_32DAF_Rep3	seed_56DAF_Rep2	0.1302	0
seed_32DAF_Rep3	seed_56DAF_Rep3	0.1109	0
seed_32DAF_Rep3	seed_58DAF_Rep1	0.1069	0
seed_32DAF_Rep3	seed_58DAF_Rep2	0.1517	3.2855e-320
seed_32DAF_Rep3	seed_58DAF_Rep3	0.1986	0
seed_32DAF_Rep3	seed_60DAF_Rep1	0.1336	0
seed_32DAF_Rep3	seed_60DAF_Rep2	0.1023	0
seed_32DAF_Rep3	seed_60DAF_Rep3	0.1169	0
seed_32DAF_Rep3	seed_62DAF_Rep1	0.1117	0
seed_32DAF_Rep3	seed_62DAF_Rep2	0.0966	0
seed_32DAF_Rep3	seed_62DAF_Rep3	0.1179	0
seed_32DAF_Rep3	seed_64DAF_Rep1	0.1232	0
seed_32DAF_Rep3	seed_64DAF_Rep2	0.1252	0
seed_32DAF_Rep3	seed_64DAF_Rep3	0.1061	0
seed_34DAF_Rep1	seed_34DAF_Rep2	0.9806	0
seed_34DAF_Rep1	seed_34DAF_Rep3	0.9895	0
seed_34DAF_Rep1	seed_36DAF_Rep1	0.9331	0
seed_34DAF_Rep1	seed_36DAF_Rep2	0.9384	0
seed_34DAF_Rep1	seed_36DAF_Rep3	0.9695	0
seed_34DAF_Rep1	seed_38DAF_Rep1	0.9811	0
seed_34DAF_Rep1	seed_38DAF_Rep2	0.9713	0
seed_34DAF_Rep1	seed_38DAF_Rep3	0.9784	0
seed_34DAF_Rep1	seed_40DAF_Rep1	0.9704	0
seed_34DAF_Rep1	seed_40DAF_Rep2	0.9677	0
seed_34DAF_Rep1	seed_40DAF_Rep3	0.9512	0
seed_34DAF_Rep1	seed_42DAF_Rep1	0.9829	0
seed_34DAF_Rep1	seed_42DAF_Rep2	0.9758	0
seed_34DAF_Rep1	seed_42DAF_Rep3	0.9567	0
seed_34DAF_Rep1	seed_44DAF_Rep1	0.9673	0
seed_34DAF_Rep1	seed_44DAF_Rep2	0.8978	0
seed_34DAF_Rep1	seed_44DAF_Rep3	0.9515	0
seed_34DAF_Rep1	seed_46DAF_Rep1	0.8667	0
seed_34DAF_Rep1	seed_46DAF_Rep2	0.9403	0
seed_34DAF_Rep1	seed_46DAF_Rep3	0.8885	0
seed_34DAF_Rep1	seed_48DAF_Rep1	0.8124	0
seed_34DAF_Rep1	seed_48DAF_Rep2	0.853	0
seed_34DAF_Rep1	seed_48DAF_Rep3	0.8415	0
seed_34DAF_Rep1	seed_50DAF_Rep1	0.8531	0
seed_34DAF_Rep1	seed_50DAF_Rep2	0.855	0
seed_34DAF_Rep1	seed_50DAF_Rep3	0.9004	0
seed_34DAF_Rep1	seed_52DAF_Rep1	0.755	0
seed_34DAF_Rep1	seed_52DAF_Rep2	0.8945	0
seed_34DAF_Rep1	seed_52DAF_Rep3	0.7557	0
seed_34DAF_Rep1	seed_54DAF_Rep1	0.6341	0
seed_34DAF_Rep1	seed_54DAF_Rep2	0.4284	0
seed_34DAF_Rep1	seed_54DAF_Rep3	0.427	0
seed_34DAF_Rep1	seed_56DAF_Rep1	0.1149	0
seed_34DAF_Rep1	seed_56DAF_Rep2	0.1073	0
seed_34DAF_Rep1	seed_56DAF_Rep3	0.088	0
seed_34DAF_Rep1	seed_58DAF_Rep1	0.0848	0
seed_34DAF_Rep1	seed_58DAF_Rep2	0.1324	0
seed_34DAF_Rep1	seed_58DAF_Rep3	0.1819	0
seed_34DAF_Rep1	seed_60DAF_Rep1	0.1153	0
seed_34DAF_Rep1	seed_60DAF_Rep2	0.0833	0
seed_34DAF_Rep1	seed_60DAF_Rep3	0.1001	0
seed_34DAF_Rep1	seed_62DAF_Rep1	0.0957	0
seed_34DAF_Rep1	seed_62DAF_Rep2	0.0803	0
seed_34DAF_Rep1	seed_62DAF_Rep3	0.1006	0
seed_34DAF_Rep1	seed_64DAF_Rep1	0.1043	0
seed_34DAF_Rep1	seed_64DAF_Rep2	0.1081	0
seed_34DAF_Rep1	seed_64DAF_Rep3	0.0918	0
seed_34DAF_Rep2	seed_34DAF_Rep3	0.9921	0
seed_34DAF_Rep2	seed_36DAF_Rep1	0.941	0
seed_34DAF_Rep2	seed_36DAF_Rep2	0.9358	0
seed_34DAF_Rep2	seed_36DAF_Rep3	0.9434	0
seed_34DAF_Rep2	seed_38DAF_Rep1	0.9739	0
seed_34DAF_Rep2	seed_38DAF_Rep2	0.9735	0
seed_34DAF_Rep2	seed_38DAF_Rep3	0.9627	0
seed_34DAF_Rep2	seed_40DAF_Rep1	0.9417	0
seed_34DAF_Rep2	seed_40DAF_Rep2	0.9479	0
seed_34DAF_Rep2	seed_40DAF_Rep3	0.9118	0
seed_34DAF_Rep2	seed_42DAF_Rep1	0.9535	0
seed_34DAF_Rep2	seed_42DAF_Rep2	0.9426	0
seed_34DAF_Rep2	seed_42DAF_Rep3	0.9431	0
seed_34DAF_Rep2	seed_44DAF_Rep1	0.952	0
seed_34DAF_Rep2	seed_44DAF_Rep2	0.8634	0
seed_34DAF_Rep2	seed_44DAF_Rep3	0.9407	0
seed_34DAF_Rep2	seed_46DAF_Rep1	0.8566	0
seed_34DAF_Rep2	seed_46DAF_Rep2	0.9182	0
seed_34DAF_Rep2	seed_46DAF_Rep3	0.8552	0
seed_34DAF_Rep2	seed_48DAF_Rep1	0.7985	0
seed_34DAF_Rep2	seed_48DAF_Rep2	0.8248	0
seed_34DAF_Rep2	seed_48DAF_Rep3	0.823	0
seed_34DAF_Rep2	seed_50DAF_Rep1	0.8306	0
seed_34DAF_Rep2	seed_50DAF_Rep2	0.8298	0
seed_34DAF_Rep2	seed_50DAF_Rep3	0.8838	0
seed_34DAF_Rep2	seed_52DAF_Rep1	0.7218	0
seed_34DAF_Rep2	seed_52DAF_Rep2	0.8698	0
seed_34DAF_Rep2	seed_52DAF_Rep3	0.7248	0
seed_34DAF_Rep2	seed_54DAF_Rep1	0.6217	0
seed_34DAF_Rep2	seed_54DAF_Rep2	0.4272	0
seed_34DAF_Rep2	seed_54DAF_Rep3	0.4255	0
seed_34DAF_Rep2	seed_56DAF_Rep1	0.1194	0
seed_34DAF_Rep2	seed_56DAF_Rep2	0.1124	0
seed_34DAF_Rep2	seed_56DAF_Rep3	0.0923	0
seed_34DAF_Rep2	seed_58DAF_Rep1	0.0895	0
seed_34DAF_Rep2	seed_58DAF_Rep2	0.1362	0
seed_34DAF_Rep2	seed_58DAF_Rep3	0.1855	0
seed_34DAF_Rep2	seed_60DAF_Rep1	0.1198	0
seed_34DAF_Rep2	seed_60DAF_Rep2	0.087	0
seed_34DAF_Rep2	seed_60DAF_Rep3	0.1037	0
seed_34DAF_Rep2	seed_62DAF_Rep1	0.099	0
seed_34DAF_Rep2	seed_62DAF_Rep2	0.0842	0
seed_34DAF_Rep2	seed_62DAF_Rep3	0.1046	0
seed_34DAF_Rep2	seed_64DAF_Rep1	0.1088	0
seed_34DAF_Rep2	seed_64DAF_Rep2	0.1125	0
seed_34DAF_Rep2	seed_64DAF_Rep3	0.0952	0
seed_34DAF_Rep3	seed_36DAF_Rep1	0.96	0
seed_34DAF_Rep3	seed_36DAF_Rep2	0.9613	0
seed_34DAF_Rep3	seed_36DAF_Rep3	0.9572	0
seed_34DAF_Rep3	seed_38DAF_Rep1	0.9818	0
seed_34DAF_Rep3	seed_38DAF_Rep2	0.9848	0
seed_34DAF_Rep3	seed_38DAF_Rep3	0.9817	0
seed_34DAF_Rep3	seed_40DAF_Rep1	0.9617	0
seed_34DAF_Rep3	seed_40DAF_Rep2	0.9712	0
seed_34DAF_Rep3	seed_40DAF_Rep3	0.9267	0
seed_34DAF_Rep3	seed_42DAF_Rep1	0.97	0
seed_34DAF_Rep3	seed_42DAF_Rep2	0.9589	0
seed_34DAF_Rep3	seed_42DAF_Rep3	0.9666	0
seed_34DAF_Rep3	seed_44DAF_Rep1	0.9641	0
seed_34DAF_Rep3	seed_44DAF_Rep2	0.8571	0
seed_34DAF_Rep3	seed_44DAF_Rep3	0.9537	0
seed_34DAF_Rep3	seed_46DAF_Rep1	0.8519	0
seed_34DAF_Rep3	seed_46DAF_Rep2	0.9335	0
seed_34DAF_Rep3	seed_46DAF_Rep3	0.8614	0
seed_34DAF_Rep3	seed_48DAF_Rep1	0.8034	0
seed_34DAF_Rep3	seed_48DAF_Rep2	0.8386	0
seed_34DAF_Rep3	seed_48DAF_Rep3	0.8281	0
seed_34DAF_Rep3	seed_50DAF_Rep1	0.8324	0
seed_34DAF_Rep3	seed_50DAF_Rep2	0.8424	0
seed_34DAF_Rep3	seed_50DAF_Rep3	0.901	0
seed_34DAF_Rep3	seed_52DAF_Rep1	0.738	0
seed_34DAF_Rep3	seed_52DAF_Rep2	0.8771	0
seed_34DAF_Rep3	seed_52DAF_Rep3	0.7378	0
seed_34DAF_Rep3	seed_54DAF_Rep1	0.639	0
seed_34DAF_Rep3	seed_54DAF_Rep2	0.4443	0
seed_34DAF_Rep3	seed_54DAF_Rep3	0.4412	0
[truncated: 1,005 more rows]

## Sheet: S3
Supplementary Table 3. Summary of seed-specific genes
Gene	τ (tau)	Stage (DAF)	Darmor gene	Arabidopsis gene	Symbol	Transcription factor
BnaA01G0003100ZS	0.937901	14	BnaA01g05260D	AT4G39000	AtGH9B17	--
BnaA01G0004800ZS	0.850039	14	BnaA01g05460D	AT4G39360	--	--
BnaA01G0014500ZS	0.967124	14	-	AT4G37435	--	M-type
BnaA01G0020300ZS	0.98104	14	BnaA01g01050D	AT4G36770	UGT72C1	--
BnaA01G0040200ZS	0.958974	14	BnaA01g02960D	AT2G17305	--	--
BnaA01G0047100ZS	0.95213	14	BnaA01g03690D	AT4G33145	--	--
BnaA01G0047300ZS	0.955273	14	BnaA01g03720D	AT4G33145	--	--
BnaA01G0057400ZS	0.95242	14	BnaA01g04960D	AT2G25170	PKL	--
BnaA01G0069400ZS	0.841672	14	BnaA01g06620D	AT4G30430	TET9	--
BnaA01G0069500ZS	0.883333	14	BnaA01g06630D	AT4G30420	--	--
BnaA01G0069800ZS	0.919369	14	BnaA01g06650D	AT4G30380	EGC1	--
BnaA01G0072700ZS	0.972979	14	BnaA01g06920D	AT2G29045	LCR62	--
BnaA01G0074500ZS	0.879354	14	BnaA01g07070D	AT5G63820	--	--
BnaA01G0094000ZS	0.950709	14	-	AT4G18430	RABA1E	--
BnaA01G0098100ZS	0.974766	14	BnaA01g09630D	AT3G17530	--	--
BnaA01G0102800ZS	0.84507	14	BnaA03g44000D	AT4G19380	FAO4A	--
BnaA01G0112400ZS	0.928112	14	BnaA01g10910D	AT4G21050	DOF4.4	Dof
BnaA01G0156800ZS	0.907297	14	BnaA01g15370D	AT3G52680	--	--
BnaA01G0160200ZS	0.804434	14	BnaA01g15710D	AT4G26590	OPT5	--
BnaA01G0162700ZS	0.849912	14	BnaC01g19090D	--	--	--
BnaA01G0178200ZS	0.911233	14	-	AT5G50070	--	--
BnaA01G0182100ZS	0.92935	14	BnaA01g18110D	AT4G16845	VRN2	--
BnaA01G0186700ZS	0.848719	14	BnaA01g17260D	AT4G16500	CYS4	--
BnaA01G0190500ZS	0.892836	14	BnaA01g17650D	AT4G04910	NSF	--
BnaA01G0197000ZS	0.884468	14	BnaA01g18620D	AT4G15417	ATRTL1	--
BnaA01G0199200ZS	0.942814	14	BnaA01g18810D	AT1G10190	--	--
BnaA01G0199400ZS	0.921211	14	--	AT1G10190	--	--
BnaA01G0199600ZS	0.948889	14	BnaAnng10420D	AT4G15040	--	--
BnaA01G0214000ZS	0.87343	14	-	--	--	--
BnaA01G0241000ZS	0.923212	14	--	--	--	--
BnaA01G0272700ZS	0.937579	14	BnaA01g22410D	AT2G29880	--	--
BnaA01G0272800ZS	0.95262	14	BnaA01g22420D	AT2G29880	--	--
BnaA01G0277200ZS	0.869453	14	BnaA01g36020D	AT1G61130	SCPL32	--
BnaA01G0277400ZS	0.905867	14	BnaA01g36000D	AT5G38440	--	--
BnaA01G0278600ZS	0.956577	14	-	AT1G61330	--	--
BnaA01G0278800ZS	0.96192	14	--	AT1G61330	--	--
BnaA01G0289400ZS	0.968073	14	BnaCnng29890D	AT2G13295	--	--
BnaA01G0295500ZS	0.920495	14	BnaA03g36960D	AT3G23060	--	--
BnaA01G0306100ZS	0.929872	14	BnaA01g24970D	AT5G56170	LLG1	--
BnaA01G0322000ZS	0.973881	14	BnaA01g26250D	AT3G19160	IPT8	--
BnaA01G0330700ZS	0.825083	14	BnaA01g27150D	AT5G25475	--	--
BnaA01G0332000ZS	0.95919	14	BnaA01g27840D	AT3G17710	--	--
BnaA01G0337500ZS	0.976198	14	BnaA01g27430D	AT3G17080	--	--
BnaA01G0364600ZS	0.884428	14	BnaA01g30300D	AT3G12820	AtMYB10	MYB
BnaA01G0376500ZS	0.923812	14	BnaA01g31380D	AT3G10890	MAN3	--
BnaA01G0378500ZS	0.947083	14	-	AT3G10600	CAT7	--
BnaA01G0395000ZS	0.863621	14	BnaAnng02940D	AT2G28700	AGL46	M-type
BnaA01G0404400ZS	0.988889	14	BnaA01g33680D	AT3G04100	AGL57	M-type
BnaA01G0405000ZS	0.954959	14	-	AT3G10195	--	--
BnaA01G0413100ZS	0.864169	14	BnaAnng12670D	AT3G02740	--	--
BnaA02G0008300ZS	0.979547	14	-	AT1G76700	ATJ10	--
BnaA02G0008400ZS	0.926034	14	BnaCnng28770D	--	--	--
BnaA02G0008500ZS	0.952394	14	-	--	--	--
BnaA02G0014100ZS	0.964738	14	BnaAnng00810D	AT5G03840	TFL1	--
BnaA02G0022600ZS	0.937167	14	BnaAnng01720D	AT5G06500	AGL96	--
BnaA02G0049500ZS	0.973124	14	BnaA02g01750D	AT5G13620	--	--
BnaA02G0049600ZS	0.976484	14	BnaA02g01760D	AT5G13620	--	--
BnaA02G0052100ZS	0.833916	14	BnaA02g02010D	AT5G14130	PER55	--
BnaA02G0059700ZS	0.961532	14	BnaA02g02670D	AT5G39280	ATEXPA23	--
BnaA02G0066300ZS	0.939037	14	-	--	--	--
BnaA02G0080900ZS	0.95859	14	BnaA02g04370D	AT5G12060	--	--
BnaA02G0085600ZS	0.971326	14	BnaA02g04880D	AT5G45550	MOB1A	--
BnaA02G0086200ZS	0.960239	14	BnaA02g04930D	AT5G20340	BG5	--
BnaA02G0096300ZS	0.89864	14	BnaA02g06070D	AT5G22980	SCPL47	--
BnaA02G0103100ZS	0.803765	14	BnaA02g06870D	AT5G59740	--	--
BnaA02G0108100ZS	0.954485	14	BnaA02g07390D	AT5G58830	--	--
BnaA02G0108200ZS	0.95573	14	-	AT5G58830	--	--
BnaA02G0108300ZS	0.917762	14	BnaA02g07410D	AT5G58830	--	--
BnaA02G0108400ZS	0.9599	14	BnaA02g07420D	AT5G58830	--	--
BnaA02G0108500ZS	0.927391	14	BnaA02g07430D	AT5G58830	--	--
BnaA02G0111600ZS	0.921148	14	BnaA02g07770D	AT5G58230	MSI1	--
BnaA02G0112400ZS	0.942257	14	-	AT4G38940	--	--
BnaA02G0118700ZS	0.853955	14	BnaA02g08190D	AT5G57330	--	--
BnaA02G0121600ZS	0.946268	14	BnaA02g08490D	AT5G56420	--	--
BnaA02G0122200ZS	0.953935	14	-	AT5G56560	--	--
BnaA02G0122800ZS	0.802792	14	BnaA02g08580D	AT5G56510	APUM12	--
BnaA02G0123300ZS	0.959353	14	BnaA02g08620D	AT4G12617	--	--
BnaA02G0125800ZS	0.889619	14	-	--	--	--
BnaA02G0126800ZS	0.889831	14	BnaA02g08950D	AT5G55590	QRT1	--
BnaA02G0128300ZS	0.938864	14	BnaA02g09100D	AT3G15820	ROD1	--
BnaA02G0134600ZS	0.964864	14	--	AT1G64290	--	--
BnaA02G0134700ZS	0.932704	14	BnaA02g09810D	AT5G54160	OMT1	--
BnaA02G0137400ZS	0.947256	14	BnaA02g10100D	AT5G53780	--	--
BnaA02G0137600ZS	0.977077	14	--	AT5G53790	--	--
BnaA02G0138700ZS	0.891211	14	BnaA02g10240D	AT5G53520	OPT8	--
BnaA02G0149600ZS	0.881546	14	BnaA02g11240D	--	--	--
BnaA02G0150500ZS	0.935087	14	BnaA02g11350D	AT4G30064	LCR61	--
BnaA02G0163800ZS	0.876483	14	--	AT1G67090	RBCS-1A	--
BnaA02G0166500ZS	0.950155	14	BnaA02g13160D	AT4G38940	--	--
BnaA02G0177700ZS	0.884187	14	BnaA02g14090D	AT1G09490	--	--
BnaA02G0182300ZS	0.938173	14	BnaA02g14390D	AT3G04945	LCR18	--
BnaA02G0201000ZS	0.953704	14	BnaA02g16040D	AT1G72560	PSD	--
BnaA02G0203000ZS	0.968622	14	-	AT2G26865	--	--
BnaA02G0244700ZS	0.905065	14	BnaA02g19830D	AT1G80320	--	--
BnaA02G0246700ZS	0.89476	14	BnaA02g20060D	AT1G79960	OFP14	--
BnaA02G0248400ZS	0.930247	14	BnaAnng13610D	AT4G00295	--	--
BnaA02G0251800ZS	0.841581	14	BnaA02g20420D	AT4G01500	NGA4	B3
BnaA02G0254800ZS	0.82103	14	BnaA02g20600D	AT4G02510	TOC159	--
BnaA02G0257500ZS	0.941361	14	BnaA02g20880D	AT4G03090	--	HB-other
BnaA02G0283700ZS	0.977983	14	BnaA02g22300D	AT2G45110	EXPB4	--
BnaA02G0289300ZS	0.934671	14	BnaA02g22850D	AT5G19172	--	--
BnaA02G0293400ZS	0.982898	14	--	--	--	--
BnaA02G0294800ZS	0.912959	14	BnaA02g24050D	AT4G32105	--	--
BnaA02G0295200ZS	0.98035	14	--	--	--	--
BnaA02G0301500ZS	0.971341	14	-	AT5G46700	TRN2	--
BnaA02G0302900ZS	0.96065	14	BnaA02g24710D	AT5G04120	IPSP	--
BnaA02G0304200ZS	0.942524	14	BnaA02g24920D	AT2G04045	--	--
BnaA02G0304400ZS	0.949129	14	-	AT2G04046	--	--
BnaA02G0312800ZS	0.979981	14	BnaA02g27090D	AT2G01240	--	--
BnaA02G0312900ZS	0.968548	14	BnaA02g27080D	AT2G01240	--	--
BnaA02G0321000ZS	0.90613	14	BnaA02g26220D	AT2G02140	PDF2.6	--
BnaA02G0340000ZS	0.982487	14	BnaA02g28430D	AT3G26940	CDG1	--
BnaA02G0340500ZS	0.96469	14	-	AT1G15430	--	--
BnaA02G0352200ZS	0.94875	14	-	AT5G38170	--	--
BnaA02G0354200ZS	0.923965	14	-	AT4G09467	--	--
BnaA02G0374200ZS	0.961768	14	BnaC02g39970D	--	--	--
BnaA02G0378800ZS	0.954273	14	BnaA02g31840D	AT5G25415	--	--
BnaA02G0379000ZS	0.968164	14	BnaA02g31850D	AT5G25415	--	--
BnaA02G0379100ZS	0.969545	14	BnaA02g31860D	AT5G25415	--	--
BnaA02G0386400ZS	0.841468	14	BnaA02g32600D	AT3G62050	--	--
BnaA02G0388400ZS	0.949569	14	BnaA02g32790D	AT5G23650	--	MYB
BnaA02G0389900ZS	0.87615	14	-	AT5G23260	TT16	MIKC
BnaA02G0391000ZS	0.933574	14	BnaAnng06600D	AT5G60830	AtbZIP70	bZIP
BnaA02G0393700ZS	0.875084	14	BnaAnng06900D	AT4G08530	LTP15	--
BnaA02G0395800ZS	0.97732	14	-	AT5G07210	ARR21	G2-like
BnaA02G0398500ZS	0.96746	14	BnaA02g33300D	AT5G62180	CXE20	--
BnaA02G0399100ZS	0.89079	14	BnaA02g33320D	AT5G62260	AHL6	--
BnaA02G0404000ZS	0.985936	14	BnaA02g33760D	AT5G63520	--	--
BnaA02G0404100ZS	0.929006	14	-	--	--	--
BnaA03G0007100ZS	0.872012	14	BnaA03g00540D	AT5G02550	--	--
BnaA03G0017400ZS	0.954146	14	BnaA03g01560D	AT2G25295	LCR81	--
BnaA03G0022900ZS	0.91533	14	BnaA03g01930D	AT1G71880	SUC1	--
BnaA03G0025100ZS	0.941331	14	BnaA03g55470D	--	--	--
BnaA03G0025300ZS	0.8832	14	BnaA03g55490D	AT5G06710	HAT14	HD-ZIP
BnaA03G0026900ZS	0.924257	14	BnaA03g01960D	AT5G07210	ARR21	ARR-B
BnaA03G0033800ZS	0.90181	14	--	AT1G26796	--	--
BnaA03G0050600ZS	0.817023	14	BnaA03g04070D	AT5G12930	--	--
BnaA03G0060200ZS	0.966047	14	BnaA03g05020D	AT4G21240	--	--
BnaA03G0064100ZS	0.90698	14	BnaA03g05480D	AT3G17152	--	--
BnaA03G0071500ZS	0.967834	14	BnaA03g06210D	--	--	--
BnaA03G0074300ZS	0.939209	14	BnaA03g06630D	AT4G38870	--	--
BnaA03G0074800ZS	0.859643	14	BnaA03g06690D	AT5G17690	LHP1	--
BnaA03G0079300ZS	0.936245	14	BnaA03g07260D	AT2G40995	--	--
BnaA03G0095300ZS	0.844269	14	BnaA03g08560D	AT5G22460	--	--
BnaA03G0126300ZS	0.96855	14	BnaA03g11900D	AT5G27880	--	C2H2
BnaA03G0126600ZS	0.97366	14	-	AT5G54220	--	--
BnaA03G0126800ZS	0.970431	14	--	AT5G54220	--	--
BnaA03G0128900ZS	0.913083	14	-	AT1G51370	--	--
BnaA03G0137100ZS	0.947535	14	-	AT5G56810	--	--
BnaA03G0143800ZS	0.923818	14	-	AT4G29033	--	--
BnaA03G0145300ZS	0.954453	14	BnaA03g13750D	AT5G23212	--	--
BnaA03G0156400ZS	0.96566	14	-	AT2G32550	--	--
BnaA03G0157300ZS	0.826766	14	BnaA03g15070D	AT2G32750	--	--
BnaA03G0161300ZS	0.963423	14	BnaA03g15430D	AT1G20940	--	--
BnaA03G0163300ZS	0.933333	14	BnaA03g15640D	AT2G33835	FES1	C3H
BnaA03G0168300ZS	0.993231	14	BnaA03g16070D	AT5G18460	--	--
BnaA03G0168900ZS	0.814316	14	BnaA03g16140D	AT2G35230	IKU1	--
BnaA03G0170700ZS	0.843022	14	BnaA03g16270D	AT2G35690	ACX1.2	--
BnaA03G0172100ZS	0.959327	14	BnaC04g44880D	AT2G14710	--	--
BnaA03G0174700ZS	0.911683	14	BnaA03g16690D	AT2G36380	ABCG34	--
BnaA03G0208200ZS	0.861566	14	BnaA03g19930D	AT5G19170	--	--
BnaA03G0210500ZS	0.948431	14	BnaA03g20170D	AT2G40995	--	--
BnaA03G0213000ZS	0.99453	14	BnaA03g20430D	AT2G43740	JAL25	--
BnaA03G0226600ZS	0.94383	14	-	AT2G47130	SDR3A	--
BnaA03G0242900ZS	0.921782	14	--	AT1G47317	--	--
BnaA03G0249800ZS	0.914097	14	BnaA03g23890D	AT4G38940	--	--
BnaA03G0251800ZS	0.914769	14	-	AT5G35740	--	--
BnaA03G0260800ZS	0.891944	14	BnaA03g25220D	AT2G47550	PME20	--
BnaA03G0261000ZS	0.91635	14	-	AT1G11362	--	--
BnaA03G0264700ZS	0.858992	14	-	AT5G36910	THI2.2	--
BnaA03G0268100ZS	0.958357	14	BnaA03g25900D	AT4G05230	--	--
BnaA03G0277700ZS	0.97393	14	BnaA03g26880D	AT4G01160	--	--
BnaA03G0284500ZS	0.962893	14	BnaA03g27570D	AT4G15755	--	--
BnaA03G0286100ZS	0.951029	14	BnaA03g27720D	AT4G38940	--	--
BnaA03G0300500ZS	0.813649	14	BnaA03g29190D	AT3G05858	--	--
BnaA03G0304500ZS	0.933892	14	BnaA03g29530D	AT3G66656	AGL91	M-type
BnaA03G0304600ZS	0.806331	14	BnaA03g29540D	AT4G32670	--	--
BnaA03G0348900ZS	0.966021	14	BnaA03g34460D	AT3G17227	--	--
BnaA03G0350100ZS	0.809806	14	BnaA03g34600D	AT3G17600	IAA31	--
BnaA03G0352200ZS	0.961443	14	BnaAnng11060D	--	--	--
BnaA03G0368600ZS	0.862609	14	BnaA03g36370D	AT3G21620	--	--
BnaA03G0394500ZS	0.946228	14	BnaA03g38810D	AT2G15260	--	--
BnaA03G0395400ZS	0.963967	14	-	--	--	--
BnaA03G0399100ZS	0.862463	14	BnaA03g39230D	AT1G49150	--	--
BnaA03G0401700ZS	0.952591	14	-	AT1G08985	--	B3
BnaA03G0402100ZS	0.890047	14	BnaA03g39500D	AT5G23260	TT16	MIKC
BnaA03G0412600ZS	0.943077	14	BnaA03g40520D	AT5G61730	ATATH11	--
BnaA03G0412700ZS	0.898935	14	BnaA03g40530D	AT5G61700	ATATH16	--
BnaA03G0432100ZS	0.877653	14	BnaA03g42390D	AT4G16146	--	--
BnaA03G0435000ZS	0.911664	14	BnaA03g42680D	AT4G16545	--	--
BnaA03G0467600ZS	0.979734	14	-	AT5G35900	LBD35	LBD
BnaA03G0479000ZS	0.940473	14	-	AT5G47550	CYS5	--
BnaA03G0479100ZS	0.844025	14	BnaA03g46570D	AT4G24260	KOR3	--
BnaA03G0483300ZS	0.958292	14	BnaA03g47090D	AT4G25040	--	--
BnaA03G0490000ZS	0.978094	14	BnaA03g47750D	AT5G22990	--	--
BnaA03G0490100ZS	0.978274	14	-	AT5G22990	--	--
BnaA03G0490800ZS	0.934944	14	BnaA03g47840D	AT4G26140	BGAL12	--
BnaA03G0491400ZS	0.842619	14	BnaA03g47920D	AT4G26280	SOT3	--
BnaA03G0506600ZS	0.954333	14	-	AT5G39560	--	--
BnaA03G0511000ZS	0.910757	14	BnaA03g49540D	AT4G29370	--	--
BnaA03G0511500ZS	0.944865	14	BnaA03g49590D	AT3G59590	JAL37	--
BnaA03G0511600ZS	0.935441	14	BnaA03g49600D	AT4G29610	CDA6	--
BnaA03G0514800ZS	0.947152	14	BnaA03g49950D	AT5G38317	LCR58	--
BnaA03G0532200ZS	0.958875	14	BnaC07g43800D	AT1G05080	--	--
BnaA03G0537100ZS	0.964881	14	BnaA03g52540D	AT4G33450	ATMYB69	MYB
BnaA03G0542200ZS	0.975174	14	BnaA03g50920D	AT2G17305	--	--
BnaA03G0542700ZS	0.943526	14	BnaA03g50960D	AT4G35720	--	--
BnaA03G0542800ZS	0.969182	14	BnaA03g50970D	AT4G33900	--	--
BnaA03G0543500ZS	0.87037	14	BnaA03g51030D	AT4G34250	KCS16	--
BnaA03G0548800ZS	0.943723	14	--	--	--	--
BnaA03G0548900ZS	0.944225	14	-	--	--	--
BnaA03G0573600ZS	0.821171	14	--	--	--	--
BnaA04G0013700ZS	0.983711	14	-	AT3G60790	--	--
BnaA04G0018400ZS	0.865055	14	BnaA04g01390D	AT3G60100	CSY5	--
BnaA04G0026000ZS	0.895026	14	-	AT1G65870	DIR21	--
BnaA04G0034700ZS	0.980578	14	BnaA04g02680D	--	--	--
BnaA04G0038600ZS	0.960684	14	BnaA04g03330D	AT3G62210	EDA32	--
BnaA04G0047600ZS	0.835869	14	BnaA04g04070D	AT3G54490	NRPE5C	--
BnaA04G0095300ZS	0.959641	14	-	AT4G30067	LCR63	--
BnaA04G0103900ZS	0.957634	14	-	AT3G01328	--	--
BnaA04G0107400ZS	0.942745	14	BnaA04g09290D	AT5G39440	SnRK1.3	--
BnaA04G0117700ZS	0.989348	14	BnaA04g10290D	AT5G40360	MYB115	MYB
BnaA04G0117800ZS	0.967413	14	BnaA04g10300D	AT2G25230	MYB100	MYB
BnaA04G0118700ZS	0.983061	14	BnaA04g10420D	AT5G40360	MYB115	MYB
BnaA04G0123200ZS	0.949444	14	BnaA04g10830D	AT3G56520	--	NAC
BnaA04G0138900ZS	0.945068	14	BnaA04g12190D	AT1G47317	--	--
BnaA04G0139300ZS	0.922222	14	BnaA04g12230D	AT2G21520	SFH8	--
BnaA04G0140700ZS	0.979595	14	BnaA04g12420D	--	--	--
BnaA04G0150600ZS	0.865039	14	BnaA04g13370D	--	--	--
BnaA04G0150700ZS	0.923702	14	-	--	--	--
BnaA04G0156900ZS	0.949462	14	--	AT2G22155	--	--
BnaA04G0158100ZS	0.910644	14	BnaA04g14040D	AT2G23990	ENODL11	--
BnaA04G0163900ZS	0.962061	14	BnaA04g14590D	AT2G24680	REM12	B3
BnaA04G0193900ZS	0.977588	14	-	--	--	--
BnaA04G0208900ZS	0.947292	14	BnaA04g18680D	AT1G05230	HDG2	HD-ZIP
BnaA04G0217400ZS	0.810211	14	BnaA04g19770D	AT1G28280	VQ4	--
BnaA04G0217600ZS	0.808369	14	--	AT1G28280	VQ4	--
BnaA04G0219400ZS	0.897811	14	BnaA04g19950D	AT2G34070	TBL37	--
BnaA04G0223700ZS	0.867901	14	BnaA04g20420D	AT2G34880	JMJ15	--
BnaA04G0226500ZS	0.956276	14	BnaA04g20540D	AT2G35580	--	--
BnaA04G0226600ZS	0.961616	14	--	AT1G47710	--	--
BnaA04G0229800ZS	0.855195	14	BnaA04g20910D	AT2G35890	CPK25	--
BnaA04G0230000ZS	0.915556	14	BnaA04g20920D	AT2G34880	JMJ15	--
BnaA04G0231900ZS	0.825703	14	BnaAnng07670D	AT2G36050	OFP15	--
BnaA04G0253600ZS	0.936157	14	BnaA04g22810D	AT2G39800	P5CSA	--
BnaA04G0255200ZS	0.819935	14	BnaA04g22990D	AT2G39510	--	--
BnaA04G0260600ZS	0.928322	14	BnaA04g23540D	--	--	--
BnaA04G0260700ZS	0.948597	14	--	--	--	--
BnaA04G0271800ZS	0.970133	14	BnaA04g24620D	AT3G58640	--	--
BnaA04G0274200ZS	0.836225	14	-	AT2G03931	--	--
BnaA04G0275700ZS	0.945999	14	-	AT2G20465	--	--
BnaA04G0277900ZS	0.940678	14	BnaA04g25290D	AT2G43670	--	--
BnaA04G0278000ZS	0.883726	14	BnaA04g25300D	AT2G43670	--	--
BnaA04G0282400ZS	0.828315	14	BnaA04g25780D	AT2G44590	DRP1D	--
BnaA04G0290200ZS	0.908497	14	BnaA04g26550D	AT2G31470	DOR	--
BnaA05G0018300ZS	0.933729	14	BnaA05g01660D	AT2G46140	--	--
BnaA05G0026400ZS	0.937474	14	-	AT5G19172	--	--
BnaA05G0039500ZS	0.939711	14	BnaA05g03450D	AT4G38940	--	--
BnaA05G0046100ZS	0.99108	14	BnaA05g04140D	AT2G44540	AtGH9B9	--
BnaA05G0050600ZS	0.977756	14	BnaA05g04570D	AT2G45110	EXPB4	--
BnaA05G0065200ZS	0.934345	14	BnaA05g34710D	AT2G39640	--	--
BnaA05G0069100ZS	0.972746	14	BnaA05g06280D	AT1G80070	SUS2	--
BnaA05G0069500ZS	0.958025	14	BnaA05g06320D	AT3G57590	--	--
BnaA05G0085400ZS	0.928078	14	BnaA05g07780D	AT4G16845	VRN2	--
BnaA05G0095800ZS	0.908244	14	BnaA05g08910D	AT2G34990	ATL38	--
BnaA05G0099200ZS	0.892457	14	BnaA05g09220D	AT2G34580	--	--
BnaA05G0103900ZS	0.830021	14	--	AT2G34070	TBL37	--
BnaA05G0105500ZS	0.877569	14	BnaA05g09870D	AT1G28280	VQ4	--
BnaA05G0114300ZS	0.924924	14	BnaAnng17020D	AT5G47550	CYS5	--
BnaA05G0114500ZS	0.938277	14	BnaAnng17050D	AT2G32750	--	--
BnaA05G0116400ZS	0.855758	14	BnaA05g10800D	AT2G32340	--	--
BnaA05G0117800ZS	0.97403	14	BnaA05g35210D	AT2G32550	--	--
BnaA05G0121700ZS	0.962963	14	-	AT1G10747	ESF1.1	--
BnaA05G0133800ZS	0.817677	14	BnaA05g12110D	AT2G30300	--	--
BnaA05G0147000ZS	0.904408	14	-	AT4G29033	--	--
BnaA05G0150500ZS	0.981006	14	BnaA05g13400D	AT1G36000	LBD5	LBD
BnaA05G0160500ZS	0.82482	14	-	--	--	--
BnaA05G0169600ZS	0.959444	14	BnaA05g15150D	AT1G51910	--	--
BnaA05G0176000ZS	0.956158	14	BnaA05g15720D	AT1G03445	BSU1	--
BnaA05G0181500ZS	0.968363	14	BnaA05g16190D	AT3G03410	CML34	--
BnaA05G0182100ZS	0.954966	14	BnaA05g16250D	AT1G49190	ARR19	ARR-B
BnaA05G0184700ZS	0.961181	14	BnaA05g17550D	AT1G36340	UBC31	--
BnaA05G0189800ZS	0.972031	14	BnaA05g18670D	AT1G43910	--	--
BnaA05G0332700ZS	0.949288	14	BnaA05g16840D	AT1G46984	--	--
BnaA05G0352500ZS	0.888144	14	BnaA05g20400D	AT3G20530	--	--
BnaA05G0356100ZS	0.833468	14	BnaA05g18870D	AT3G20210	dVPE	--
BnaA05G0365400ZS	0.967937	14	-	AT3G19430	--	--
BnaA05G0376300ZS	0.924003	14	BnaA05g21860D	AT5G02910	--	--
BnaA05G0384700ZS	0.929682	14	--	AT3G17350	--	--
BnaA05G0385800ZS	0.93854	14	-	--	--	--
BnaA05G0393900ZS	0.836213	14	BnaA05g23580D	AT3G16110	PDIL1-6	--
BnaA05G0396200ZS	0.985268	14	BnaA05g23760D	AT3G15720	--	--
BnaA05G0404100ZS	0.930596	14	BnaA05g24680D	AT3G14850	TBL41	--
BnaA05G0404300ZS	0.977402	14	-	AT3G14850	TBL41	--
BnaA05G0416000ZS	0.943951	14	BnaA05g37030D	AT3G13530	M3KE1	--
BnaA05G0418300ZS	0.936398	14	BnaA05g25930D	AT3G13360	WIP3	--
BnaA05G0418600ZS	0.942906	14	-	AT3G13350	HMGB10	--
BnaA05G0418800ZS	0.946996	14	--	AT3G13350	HMGB10	--
BnaA05G0418900ZS	0.915031	14	BnaC05g40020D	AT3G13350	HMGB10	--
BnaA05G0434000ZS	0.945793	14	BnaA05g27620D	AT3G06710	--	--
BnaA05G0439000ZS	0.971054	14	BnaA05g28640D	AT3G09890	--	--
BnaA05G0447200ZS	0.932062	14	BnaA05g28120D	AT3G10780	--	--
BnaA05G0462000ZS	0.985099	14	-	AT2G20190	CLASP	--
BnaA05G0462100ZS	0.986364	14	BnaA05g30540D	AT3G06985	LCR44	--
BnaA05G0462400ZS	0.870066	14	BnaA05g30570D	--	--	--
BnaA05G0463800ZS	0.846919	14	--	AT4G32670	--	--
BnaA05G0473000ZS	0.832104	14	BnaA05g31610D	AT3G05600	--	--
BnaA05G0478200ZS	0.890888	14	BnaA05g32110D	AT3G05040	HST1	--
BnaA05G0481300ZS	0.876162	14	BnaAnng10580D	AT4G11510	RALFL28	--
BnaA05G0482200ZS	0.909457	14	BnaA05g32990D	AT1G55775	--	--
BnaA05G0483100ZS	0.966044	14	BnaA05g33130D	AT3G04280	ARR22	--
BnaA05G0488600ZS	0.972267	14	BnaCnng06240D	AT3G03110	XPO1B	--
BnaA05G0488700ZS	0.962726	14	--	AT3G03110	XPO1B	--
BnaA05G0495300ZS	0.970701	14	-	AT3G27425	--	--
BnaA05G0498900ZS	0.924047	14	BnaA05g32490D	AT3G03260	HDG8	HD-ZIP
BnaA06G0001500ZS	0.979242	14	BnaA06g00110D	AT5G25410	--	--
BnaA06G0003400ZS	0.938745	14	BnaA06g00220D	AT3G13350	HMGB10	--
BnaA06G0006600ZS	0.919118	14	BnaA06g00550D	AT1G54270	TIF4A-2	--
BnaA06G0006900ZS	0.957993	14	BnaA06g00580D	AT1G35435	--	--
BnaA06G0023700ZS	0.871033	14	BnaA06g02330D	AT1G51460	ABCG13	--
BnaA06G0024800ZS	0.980348	14	BnaA06g02440D	AT1G51210	--	--
BnaA06G0025500ZS	0.986285	14	BnaA06g02510D	AT1G51120	--	RAV
BnaA06G0026400ZS	0.898611	14	BnaA06g02600D	AT1G49340	PI4KA1	--
BnaA06G0028700ZS	0.964006	14	-	AT5G40480	GB210	--
BnaA06G0028900ZS	0.820481	14	-	AT5G40480	GB210	--
BnaA06G0029000ZS	0.891799	14	--	--	--	--
BnaA06G0043200ZS	0.854061	14	-	AT1G36160	ACC1	--
BnaA06G0044800ZS	0.958822	14	BnaA06g04240D	AT5G38160	--	--
BnaA06G0062800ZS	0.946366	14	--	AT1G10010	AAP8	--
BnaA06G0062900ZS	0.832956	14	-	AT1G10010	AAP8	--
BnaA06G0066800ZS	0.900691	14	BnaC03g75520D	AT5G18460	--	--
BnaA06G0081200ZS	0.928107	14	BnaA06g08000D	AT1G12663	--	--
BnaA06G0087500ZS	0.931203	14	-	AT1G13605	--	--
BnaA06G0088400ZS	0.903276	14	BnaA06g08700D	AT1G13680	--	--
BnaA06G0097500ZS	0.924923	14	BnaA06g09560D	AT1G14755	--	--
BnaA06G0115800ZS	0.96176	14	BnaA06g11460D	AT1G16980	ATTPS2	--
BnaA06G0125200ZS	0.919281	14	BnaA06g12440D	AT1G18290	--	--
BnaA06G0130000ZS	0.930528	14	BnaA06g12930D	AT3G13228	--	--
BnaA06G0143400ZS	0.964273	14	-	AT1G20730	--	--
BnaA06G0145900ZS	0.9733	14	-	AT2G40995	--	--
BnaA06G0163400ZS	0.930743	14	BnaA06g16310D	AT3G48950	--	--
BnaA06G0183000ZS	0.964815	14	BnaC03g55540D	AT5G08730	ARI16	--
BnaA06G0184500ZS	0.975897	14	BnaA06g18360D	AT5G08730	ARI16	--
BnaA06G0194800ZS	0.929527	14	BnaA06g20120D	AT1G64870	--	--
BnaA06G0240500ZS	0.962898	14	--	AT5G62180	CXE20	--
BnaA06G0241600ZS	0.940567	14	--	--	--	--
BnaA06G0266900ZS	0.86697	14	BnaA06g19090D	AT3G48800	--	--
BnaA06G0279500ZS	0.935835	14	-	AT1G65352	--	--
BnaA06G0299100ZS	0.903725	14	BnaA06g23890D	AT1G69770	CMT3	--
BnaA06G0310300ZS	0.944234	14	BnaCnng30540D	AT2G18960	AHA1	--
BnaA06G0318400ZS	0.950216	14	BnaA06g25820D	AT1G10747	ESF1.1	--
BnaA06G0328400ZS	0.957274	14	BnaA06g26900D	AT1G27540	--	--
BnaA06G0328600ZS	0.809177	14	BnaA06g26910D	AT5G24390	--	--
BnaA06G0337000ZS	0.80569	14	BnaA06g27720D	AT5G25470	--	B3
BnaA06G0342400ZS	0.948281	14	BnaA06g28180D	AT5G26250	STP8	--
BnaA06G0342500ZS	0.919824	14	BnaA06g28200D	AT5G26260	--	--
BnaA06G0344400ZS	0.938542	14	BnaA06g28250D	AT5G26630	--	M-type
BnaA06G0349700ZS	0.927151	14	BnaA06g28790D	AT5G27420	ATL31	--
BnaA06G0349800ZS	0.946767	14	BnaC07g27920D	AT4G30064	LCR61	--
BnaA06G0360200ZS	0.96087	14	BnaA06g29830D	AT2G25295	LCR81	--
BnaA06G0370700ZS	0.86916	14	-	AT3G29635	--	--
BnaA06G0371100ZS	0.938741	14	BnaA06g30840D	AT5G39280	ATEXPA23	--
BnaA06G0373100ZS	0.947525	14	BnaA06g31040D	AT3G29152	--	--
BnaA06G0373200ZS	0.919277	14	-	AT3G57310	--	--
BnaA06G0377000ZS	0.907242	14	BnaA06g31450D	AT3G28500	RPP2C	--
BnaA06G0380000ZS	0.969117	14	-	AT4G39240	--	--
BnaA06G0386800ZS	0.811398	14	BnaA06g32540D	AT3G26940	CDG1	--
BnaA06G0399500ZS	0.807181	14	BnaA06g33810D	AT2G03210	FUT2	--
BnaA06G0406100ZS	0.910348	14	BnaA06g34500D	AT2G01820	--	--
BnaA06G0410300ZS	0.97844	14	BnaA06g34880D	AT4G15040	--	--
BnaA06G0420300ZS	0.927358	14	BnaA06g35820D	AT5G46873	--	--
BnaA06G0420500ZS	0.920024	14	-	AT5G46873	--	--
BnaA06G0421900ZS	0.918063	14	BnaA06g40340D	AT5G46950	--	--
BnaA06G0422600ZS	0.94634	14	BnaA06g40440D	AT5G46700	TRN2	--
BnaA06G0426000ZS	0.895359	14	BnaC07g18900D	--	--	--
BnaA06G0432400ZS	0.964997	14	-	AT5G44840	--	--
BnaA06G0433600ZS	0.873554	14	-	AT5G44700	GSO2	--
BnaA06G0441400ZS	0.918494	14	BnaA06g36660D	AT5G43560	--	--
BnaA06G0444600ZS	0.94605	14	BnaA06g37000D	AT5G42910	BZIP15	bZIP
BnaA06G0446200ZS	0.975742	14	BnaC08g47860D	AT4G39640	GGT1	--
BnaA06G0447100ZS	0.885402	14	BnaA06g40550D	AT4G32170	CYP96A2	--
BnaA06G0449200ZS	0.839272	14	BnaA06g37220D	AT4G38990	AtGH9B16	--
BnaA06G0449700ZS	0.951639	14	-	AT1G54445	--	--
BnaA07G0004200ZS	0.86096	14	BnaA07g00170D	AT2G20290	XI-G	--
BnaA07G0005200ZS	0.972908	14	BnaA07g00110D	AT1G49290	--	--
BnaA07G0017700ZS	0.82903	14	BnaA07g01840D	AT3G04600	--	--
BnaA07G0018300ZS	0.973935	14	BnaA07g01740D	AT2G18590	--	--
BnaA07G0019000ZS	0.967068	14	BnaA07g01680D	AT2G18490	--	C2H2
BnaA07G0023400ZS	0.956944	14	BnaA07g02170D	AT5G54215	--	--
BnaA07G0025700ZS	0.938504	14	BnaA07g02990D	AT1G64870	--	--
BnaA07G0042000ZS	0.979537	14	BnaA07g04230D	AT4G34110	PAB2	--
BnaA07G0060700ZS	0.940278	14	BnaA07g04850D	AT3G25420	scpl21	--
BnaA07G0065000ZS	0.919689	14	BnaA07g05250D	AT1G26796	--	--
BnaA07G0065500ZS	0.971181	14	BnaA07g05290D	AT2G22155	--	--
BnaA07G0068300ZS	0.938268	14	BnaA07g05640D	AT3G24440	VIL1	--
BnaA07G0082200ZS	0.981616	14	BnaA07g06990D	AT1G30972	--	--
BnaA07G0089400ZS	0.964214	14	BnaA07g07870D	AT1G36000	LBD5	LBD
BnaA07G0109900ZS	0.942532	14	-	AT1G26798	--	--
BnaA07G0113100ZS	0.846918	14	BnaA07g09540D	AT5G50790	SWEET10	--
BnaA07G0116100ZS	0.810531	14	BnaA07g09820D	AT1G23750	--	--
BnaA07G0117200ZS	0.916076	14	BnaA07g09980D	AT1G23420	YAB4	YABBY
BnaA07G0121700ZS	0.902482	14	BnaA07g10380D	AT1G22590	AGL87	M-type
BnaA07G0125500ZS	0.966272	14	BnaA07g10690D	AT1G22120	--	--
BnaA07G0127000ZS	0.863142	14	BnaA07g10900D	AT1G21695	--	--
BnaA07G0135100ZS	0.976829	14	-	AT1G20140	ASK4	--
BnaA07G0157200ZS	0.897921	14	BnaA07g13440D	AT2G27930	--	--
BnaA07G0163200ZS	0.972937	14	BnaA07g14000D	AT5G60440	AGL62	M-type
BnaA07G0175500ZS	0.96268	14	-	AT1G48195	--	C3H
BnaA07G0175600ZS	0.97204	14	--	AT1G48195	--	C3H
BnaA07G0177000ZS	0.918733	14	BnaA07g15330D	AT5G41250	--	--
BnaA07G0192100ZS	0.941284	14	BnaA07g37840D	AT5G17320	HDG9	HD-ZIP
BnaA07G0200100ZS	0.927962	14	--	AT5G18460	--	--
BnaA07G0206700ZS	0.811322	14	BnaA07g18120D	AT3G59030	TT12	--
BnaA07G0209500ZS	0.990088	14	BnaA07g18530D	AT3G59790	MPK10	--
BnaA07G0234500ZS	0.910103	14	-	AT1G78710	TBL42	--
BnaA07G0244100ZS	0.914643	14	BnaA07g21460D	AT1G76250	--	--
BnaA07G0255300ZS	0.936964	14	BnaA07g22630D	AT1G73560	--	--
BnaA07G0287600ZS	0.914241	14	BnaA07g25860D	AT1G66470	BHLH83	bHLH
BnaA07G0294300ZS	0.955807	14	BnaA07g26550D	AT4G11580	--	--
BnaA07G0296200ZS	0.978161	14	BnaAnng14120D	--	--	--
BnaA07G0300000ZS	0.823502	14	BnaA07g26950D	AT1G68290	ENDO2	--
BnaA07G0308100ZS	0.923774	14	BnaA07g27820D	AT1G54445	--	--
BnaA07G0311200ZS	0.949569	14	BnaA07g28160D	AT5G54215	--	--
BnaA07G0314600ZS	0.962709	14	-	--	--	--
BnaA07G0318000ZS	0.955079	14	BnaA07g38830D	AT1G70440	SRO3	--
BnaA07G0330000ZS	0.907663	14	-	AT1G22650	INVD	--
BnaA07G0338100ZS	0.844065	14	BnaA07g30820D	AT1G73360	HDG11	HD-ZIP
BnaA07G0339300ZS	0.912766	14	BnaA07g30940D	AT1G73560	--	--
BnaA07G0342200ZS	0.89989	14	BnaA07g31060D	AT1G73890	--	--
BnaA07G0343400ZS	0.922277	14	BnaA07g31180D	AT1G74010	--	--
BnaA07G0352100ZS	0.866908	14	-	AT1G75390	AtbZIP44	bZIP
BnaA07G0357000ZS	0.935254	14	-	AT3G21380	JAL36	--
BnaA07G0357300ZS	0.935538	14	--	AT3G21380	JAL36	--
BnaA07G0370000ZS	0.912251	14	BnaA07g33700D	AT1G77765	--	--
BnaA07G0373400ZS	0.960051	14	BnaA07g34090D	AT1G78220	GF14 PI	--
BnaA07G0375400ZS	0.910411	14	BnaA07g39160D	AT1G17100	--	--
BnaA07G0375600ZS	0.918113	14	BnaA07g39140D	AT1G67390	--	--
BnaA07G0386800ZS	0.872544	14	BnaA07g35400D	--	--	--
BnaA08G0004300ZS	0.972108	14	-	AT1G55600	WRKY10	WRKY
BnaA08G0008500ZS	0.956184	14	-	AT1G35435	--	--
BnaA08G0008700ZS	0.917957	14	--	AT1G35435	--	--
BnaA08G0019000ZS	0.893183	14	-	AT3G62850	--	--
BnaA08G0021900ZS	0.806266	14	BnaA08g01950D	AT1G50745	--	--
BnaA08G0026600ZS	0.953178	14	-	--	--	--
BnaA08G0031500ZS	0.957937	14	BnaA08g02620D	AT1G29080	--	--
BnaA08G0034300ZS	0.944971	14	BnaA08g02850D	AT1G49190	ARR19	ARR-B
BnaA08G0036100ZS	0.954186	14	BnaA08g02970D	AT1G20140	ASK4	--
BnaA08G0046300ZS	0.94869	14	BnaA08g03950D	AT2G42550	--	--
BnaA08G0050600ZS	0.959765	14	BnaC08g05170D	AT1G44090	GA20OX5	--
BnaA08G0050700ZS	0.958606	14	--	AT1G44090	GA20OX5	--
BnaA08G0063900ZS	0.942593	14	--	--	--	--
BnaA08G0073300ZS	0.977827	14	-	AT4G12617	--	--
BnaA08G0077800ZS	0.859877	14	BnaA08g29930D	AT5G35550	TT2	MYB
BnaA08G0080200ZS	0.957244	14	BnaA08g07330D	AT5G33340	CDR1	--
BnaA08G0080300ZS	0.937975	14	-	AT5G33340	CDR1	--
BnaA08G0080800ZS	0.937611	14	BnaA08g07420D	AT2G30810	GASA12	--
BnaA08G0083200ZS	0.904711	14	BnaA08g07710D	--	--	--
BnaA08G0086000ZS	0.948522	14	BnaA08g08060D	AT4G15970	--	--
BnaA08G0094600ZS	0.94768	14	BnaA08g05820D	AT4G15755	--	--
BnaA08G0099100ZS	0.973948	14	-	AT4G16195	--	--
BnaA08G0107700ZS	0.959816	14	BnaA08g08560D	AT4G18150	--	--
BnaA08G0116300ZS	0.902576	14	-	AT4G19870	--	--
BnaA08G0116400ZS	0.929067	14	BnaA08g09370D	AT4G19870	--	--
BnaA08G0119800ZS	0.957015	14	BnaA08g09570D	AT4G21710	NRPB2	--
BnaA08G0122700ZS	0.952877	14	BnaA08g09880D	AT4G21050	DOF4.4	Dof
BnaA08G0123000ZS	0.967478	14	--	AT4G21050	DOF4.4	Dof
BnaA08G0126100ZS	0.92658	14	BnaA08g10290D	AT1G11580	PME18	--
BnaA08G0126200ZS	0.948355	14	-	AT4G03945	--	--
BnaA08G0143100ZS	0.867921	14	BnaA08g11910D	AT4G33090	APM1	--
BnaA08G0146600ZS	0.946377	14	BnaA08g12220D	AT5G38435	SPH8	--
BnaA08G0160800ZS	0.917821	14	BnaA08g13570D	AT3G27835	--	--
BnaA08G0178500ZS	0.96021	14	-	AT4G35733	--	--
BnaA08G0184900ZS	0.82444	14	BnaA08g15460D	AT4G37240	--	--
BnaA08G0192400ZS	0.895573	14	-	AT4G39917	LCR45	--
BnaA08G0192500ZS	0.969571	14	-	AT4G39920	TFCC	--
BnaA08G0218300ZS	0.93453	14	BnaC03g58070D	--	--	--
BnaA08G0230000ZS	0.941972	14	-	AT1G26400	--	--
BnaA08G0230500ZS	0.84	14	BnaA08g19790D	AT1G26590	--	C2H2
BnaA08G0234400ZS	0.917693	14	BnaA08g20220D	AT1G24000	--	--
BnaA08G0234500ZS	0.869153	14	BnaA08g20230D	AT1G24000	--	--
BnaA08G0242400ZS	0.962663	14	-	AT1G20290	--	--
BnaA08G0246100ZS	0.95517	14	BnaA08g21650D	AT1G20790	--	--
BnaA08G0262700ZS	0.851767	14	BnaA08g23220D	AT1G17260	AHA10	--
BnaA08G0273200ZS	0.973359	14	BnaA08g24110D	AT1G14110	FUT9	--
BnaA08G0292200ZS	0.835551	14	BnaA08g26130D	AT1G09790	COBL6	--
BnaA08G0301000ZS	0.965868	14	BnaAnng15420D	AT1G08035	--	--
BnaA08G0301800ZS	0.955761	14	BnaAnng15500D	AT1G07705	--	--
BnaA08G0302300ZS	0.892462	14	BnaA08g29110D	AT3G57310	--	--
BnaA08G0307400ZS	0.846946	14	BnaA08g28600D	AT1G06360	--	--
BnaA08G0314500ZS	0.933999	14	BnaA08g27950D	AT1G04555	--	--
BnaA08G0317000ZS	0.858282	14	BnaA08g27690D	AT1G04040	--	--
BnaA09G0002700ZS	0.932875	14	-	AT4G00295	--	--
BnaA09G0011000ZS	0.951915	14	BnaCnng02460D	AT4G00295	--	--
BnaA09G0019700ZS	0.908517	14	BnaCnng01550D	AT4G01500	NGA4	B3
BnaA09G0024400ZS	0.894829	14	BnaA09g00730D	AT4G02300	PME39	--
BnaA09G0024500ZS	0.852464	14	BnaC08g48590D	AT4G02320	PME40	--
BnaA09G0037100ZS	0.958155	14	-	--	--	--
BnaA09G0037200ZS	0.927468	14	BnaA09g01820D	AT3G26940	CDG1	--
BnaA09G0045400ZS	0.864024	14	--	AT2G10440	MED15C	--
BnaA09G0058200ZS	0.975223	14	BnaA09g03900D	AT5G27880	--	C2H2
BnaA09G0064100ZS	0.831083	14	-	AT5G25470	--	B3
BnaA09G0072600ZS	0.973804	14	BnaA09g05350D	AT5G23380	--	--
BnaA09G0073100ZS	0.892204	14	BnaA09g05410D	AT5G23260	TT16	MIKC
BnaA09G0073500ZS	0.888124	14	BnaA09g05450D	AT5G60830	AtbZIP70	bZIP
BnaA09G0078100ZS	0.807861	14	BnaA09g05970D	AT5G62260	AHL6	--
BnaA09G0079000ZS	0.91784	14	BnaA09g06110D	AT1G51240	--	--
BnaA09G0085100ZS	0.81767	14	-	AT5G08640	FLS1	--
BnaA09G0086400ZS	0.956221	14	BnaA09g52420D	AT3G04100	AGL57	M-type
BnaA09G0101600ZS	0.93048	14	BnaA09g08050D	AT5G66150	--	--
BnaA09G0102100ZS	0.973173	14	BnaA09g08120D	AT1G64870	--	--
BnaA09G0103400ZS	0.933844	14	--	AT2G12465	LCR50	--
BnaA09G0118500ZS	0.962363	14	BnaA09g09740D	AT1G75750	GASA1	--
BnaA09G0136200ZS	0.923081	14	BnaA09g11310D	AT1G63960	--	--
BnaA09G0144500ZS	0.964141	14	BnaA09g12070D	AT1G64290	--	--
BnaA09G0162500ZS	0.968989	14	BnaA09g13940D	AT1G60980	GA20OX4	--
BnaA09G0163000ZS	0.876436	14	BnaA09g13990D	AT3G57310	--	--
BnaA09G0163200ZS	0.883623	14	--	AT3G57310	--	--
BnaA09G0163500ZS	0.880589	14	BnaA09g14030D	AT1G18590	SOT17	--
BnaA09G0167800ZS	0.97591	14	BnaA09g14180D	AT1G60470	GOLS4	--
BnaA09G0176900ZS	0.932846	14	BnaA09g15110D	AT5G02930	--	--
BnaA09G0177100ZS	0.930404	14	--	AT5G02930	--	--
BnaA09G0177300ZS	0.936285	14	-	AT5G02930	--	--
BnaA09G0223900ZS	0.802873	14	BnaA09g19230D	AT2G03280	--	--
BnaA09G0225200ZS	0.819916	14	BnaA09g19380D	AT4G12900	--	--
BnaA09G0227000ZS	0.857187	14	BnaA09g19480D	AT5G47550	CYS5	--
BnaA09G0227100ZS	0.891715	14	--	AT5G47550	CYS5	--
BnaA09G0236900ZS	0.96639	14	BnaA09g20380D	AT4G04580	--	G2-like
BnaA09G0242000ZS	0.938601	14	BnaA09g20870D	AT2G40995	--	--
BnaA09G0248200ZS	0.986347	14	BnaA09g21620D	AT4G11560	--	--
BnaA09G0375600ZS	0.847983	14	BnaAnng02100D	AT1G34790	TT1	C2H2
BnaA09G0376500ZS	0.951307	14	-	--	--	--
BnaA09G0384700ZS	0.912282	14	BnaA03g28900D	AT3G04945	LCR18	--
BnaA09G0399000ZS	0.935144	14	BnaA09g25090D	AT1G31450	--	--
BnaA09G0406500ZS	0.94595	14	BnaA09g25840D	AT1G30710	--	--
BnaA09G0419300ZS	0.955093	14	BnaA09g54160D	AT1G05540	--	--
BnaA09G0423400ZS	0.948932	14	--	AT1G28370	ERF11	ERF
BnaA09G0438800ZS	0.954667	14	BnaA09g28660D	AT4G11320	--	--
BnaA09G0459400ZS	0.873815	14	BnaA09g30470D	AT1G22670	RMR3	--
BnaA09G0459500ZS	0.844199	14	--	AT1G22670	RMR3	--
BnaA09G0463100ZS	0.900262	14	BnaA09g30770D	AT1G22240	APUM8	--
BnaA09G0464100ZS	0.901128	14	BnaA09g30900D	AT1G22120	--	--
BnaA09G0464200ZS	0.861208	14	BnaA09g30910D	AT1G22110	--	--
BnaA09G0465500ZS	0.924026	14	BnaAnng04130D	AT1G21940	--	--
BnaA09G0467300ZS	0.938457	14	BnaAnng03960D	AT3G49850	TRB3	MYB
BnaA09G0470800ZS	0.972265	14	BnaAnng11810D	AT1G57580	--	--
BnaA09G0471000ZS	0.944243	14	BnaAnng11790D	AT5G63240	--	--
BnaA09G0489700ZS	0.890466	14	BnaA09g33020D	AT1G63105	--	--
BnaA09G0513100ZS	0.918824	14	-	AT2G39710	--	--
BnaA09G0527300ZS	0.957978	14	BnaA09g36580D	AT3G57260	BG2	--
BnaA09G0543700ZS	0.963149	14	-	AT5G16285	--	--
BnaA09G0543800ZS	0.972746	14	-	AT3G62380	--	--
BnaA09G0544600ZS	0.95622	14	BnaA09g38000D	AT3G59790	MPK10	--
BnaA09G0544700ZS	0.967657	14	BnaA09g38010D	AT2G43790	MPK6	--
BnaA09G0549300ZS	0.936263	14	BnaA09g38440D	AT3G60350	ARABIDILLO-2	--
BnaA09G0554400ZS	0.947348	14	BnaA09g38770D	AT3G61172	LCR8	--
BnaA09G0558000ZS	0.886902	14	BnaA09g39320D	AT3G61600	POB1	--
BnaA09G0559600ZS	0.821766	14	BnaA09g55560D	AT3G61860	RS31	--
BnaA09G0574200ZS	0.952364	14	BnaA09g40870D	AT2G25560	--	--
BnaA09G0576200ZS	0.884086	14	BnaA09g55800D	AT1G07260	UGT71C3	--
BnaA09G0584300ZS	0.891891	14	BnaA09g41740D	AT2G23990	ENODL11	--
BnaA09G0589200ZS	0.896697	14	BnaA09g42260D	AT2G22942	--	--
BnaA09G0595300ZS	0.947424	14	BnaA09g42870D	AT3G18140	--	--
BnaA09G0600400ZS	0.978962	14	BnaA09g43300D	AT4G38900	--	bZIP
BnaA09G0606000ZS	0.863279	14	BnaA09g43840D	AT1G76810	--	--
BnaA09G0625500ZS	0.911869	14	BnaA09g56690D	AT1G15757	--	--
BnaA09G0633300ZS	0.895615	14	BnaA09g57050D	AT1G14453	--	--
BnaA09G0636300ZS	0.86505	14	-	AT1G14130	--	--
BnaA09G0642800ZS	0.874283	14	BnaA09g46530D	AT3G51550	FER	--
BnaA09G0661800ZS	0.858721	14	BnaA09g48440D	AT1G09540	MYB61	--
BnaA09G0665400ZS	0.903444	14	BnaA09g48820D	AT1G08600	ATRX	--
BnaA09G0690100ZS	0.978764	14	BnaA09g51210D	AT1G02720	GATL5	--
BnaA09G0690400ZS	0.918519	14	BnaA09g51240D	AT1G02580	MEA	--
BnaA09G0696200ZS	0.96234	14	-	AT1G01695	--	--
BnaA09G0710100ZS	0.906386	14	BnaC08g45850D	AT1G69100	--	--
BnaA09G0711800ZS	0.985338	14	BnaC08g46020D	AT1G02720	GATL5	--
BnaA10G0014900ZS	0.96828	14	BnaA10g01520D	AT1G02940	GSTF5	--
BnaA10G0057200ZS	0.817248	14	BnaA10g05080D	AT1G47610	--	--
BnaA10G0058900ZS	0.953259	14	BnaA10g05280D	AT4G39917	LCR45	--
BnaA10G0090100ZS	0.96265	14	BnaA10g07600D	AT5G52140	--	--
BnaA10G0094200ZS	0.932758	14	-	AT1G15757	--	--
BnaA10G0094400ZS	0.951842	14	--	AT1G15757	--	--
BnaA10G0097900ZS	0.881843	14	-	AT5G53290	CRF3	ERF
BnaA10G0100600ZS	0.925598	14	BnaA10g06880D	AT1G03710	--	--
BnaA10G0116200ZS	0.931014	14	-	--	--	--
BnaA10G0124300ZS	0.822984	14	BnaA10g10760D	AT5G56510	APUM12	--
BnaA10G0143700ZS	0.849531	14	BnaA10g29570D	--	--	--
BnaA10G0145500ZS	0.989103	14	BnaCnng27970D	--	--	--
BnaA10G0147300ZS	0.90175	14	BnaA10g12220D	AT5G59120	ATSBT4.13	--
BnaA10G0152100ZS	0.825225	14	BnaA10g12680D	AT5G59700	--	--
BnaA10G0160600ZS	0.971339	14	-	AT5G22990	--	C2H2
BnaA10G0173600ZS	0.984094	14	BnaA10g15000D	AT5G20490	XIK	--
BnaA10G0173700ZS	0.967249	14	BnaA10g15010D	AT4G19045	MOB1B	--
BnaA10G0178300ZS	0.972222	14	--	--	--	--
BnaA10G0178400ZS	0.97589	14	BnaA10g15470D	AT5G19700	--	--
BnaA10G0196600ZS	0.807361	14	BnaA10g17440D	AT5G17220	GSTF12	--
BnaA10G0216700ZS	0.836642	14	BnaA10g19500D	AT5G14130	PER55	--
BnaA10G0218900ZS	0.941321	14	BnaA10g19740D	AT5G13825	--	--
BnaA10G0225700ZS	0.869777	14	-	AT5G12980	--	--
BnaA10G0225800ZS	0.819372	14	-	AT5G12970	--	--
BnaA10G0227400ZS	0.967818	14	BnaC09g44270D	AT5G12460	--	--
BnaA10G0228100ZS	0.945797	14	BnaA10g20300D	AT5G12400	--	--
BnaA10G0234700ZS	0.949183	14	-	AT5G11530	EMF1	--
BnaA10G0237400ZS	0.949248	14	BnaA10g21250D	AT1G64870	--	--
BnaA10G0244200ZS	0.86943	14	BnaA10g22010D	AT5G10230	ANNAT7	--
BnaA10G0260200ZS	0.872936	14	BnaA10g23650D	AT5G07210	ARR21	ARR-B
BnaA10G0270200ZS	0.920185	14	BnaA10g30480D	AT1G66570	SUC7	--
BnaA10G0279900ZS	0.851937	14	BnaA10g25400D	--	--	--
BnaA10G0280500ZS	0.944846	14	-	AT5G05130	--	--
BnaA10G0284300ZS	0.963379	14	BnaA10g25830D	AT5G04350	--	--
BnaA10G0286300ZS	0.946061	14	BnaA10g26070D	AT5G04120	IPSP	--
BnaA10G0290100ZS	0.882975	14	BnaA10g26430D	AT5G03670	--	--
BnaC01G0001500ZS	0.936958	14	-	AT4G38700	DIR15	--
BnaC01G0002800ZS	0.89605	14	BnaC01g00090D	AT4G39000	AtGH9B17	--
BnaC01G0006600ZS	0.873447	14	-	AT4G39590	--	--
BnaC01G0017000ZS	0.964626	14	BnaC01g01480D	AT4G37435	--	M-type
BnaC01G0021700ZS	0.905405	14	--	AT4G37190	--	--
BnaC01G0021800ZS	0.872222	14	BnaC01g01950D	AT4G37190	--	--
BnaC01G0023300ZS	0.988957	14	BnaC01g02080D	AT4G36770	UGT72C1	--
BnaC01G0025300ZS	0.839077	14	BnaC01g02180D	AT4G36610	--	--
BnaC01G0053900ZS	0.926149	14	BnaC01g05040D	AT4G33145	--	--
BnaC01G0054000ZS	0.971011	14	-	AT4G33145	--	--
BnaC01G0069500ZS	0.977778	14	BnaC01g06530D	AT2G25170	PKL	--
BnaC01G0073100ZS	0.960395	14	BnaC01g06960D	AT4G32100	--	--
BnaC01G0082200ZS	0.943144	14	BnaC01g07950D	AT4G30430	TET9	--
BnaC01G0082600ZS	0.932866	14	BnaC01g08000D	AT4G30380	EGC1	--
BnaC01G0083500ZS	0.966782	14	BnaC01g08100D	AT5G39560	--	--
BnaC01G0115000ZS	0.954031	14	BnaC01g40910D	AT4G18430	RABA1E	--
BnaC01G0119800ZS	0.954923	14	BnaC01g11230D	AT3G17530	--	--
BnaC01G0142900ZS	0.838095	14	BnaC01g12870D	AT3G57590	--	--
BnaC01G0146500ZS	0.852478	14	BnaC01g13250D	AT4G21895	--	--
BnaC01G0146800ZS	0.941761	14	BnaC01g13260D	AT4G21895	--	--
BnaC01G0159800ZS	0.946943	14	BnaC01g14450D	AT1G70040	--	--
BnaC01G0164600ZS	0.971384	14	BnaC01g14930D	--	--	--
BnaC01G0164800ZS	0.938837	14	BnaC01g14960D	AT4G23370	--	--
BnaC01G0194700ZS	0.886325	14	BnaC01g17750D	AT4G25850	ORP4B	--
BnaC01G0194800ZS	0.905698	14	BnaC01g17760D	AT4G25860	ORP4A	--
BnaC01G0199500ZS	0.883116	14	BnaC01g18210D	AT3G52680	--	--
BnaC01G0232900ZS	0.940025	14	BnaC01g21540D	AT4G16845	VRN2	--
BnaC01G0235900ZS	0.889087	14	BnaC01g19830D	AT4G16600	PGSIP7	--
BnaC01G0248400ZS	0.946056	14	BnaC01g31400D	AT4G15417	ATRTL1	--
BnaC01G0251400ZS	0.950705	14	BnaC01g22570D	AT4G15040	--	--
BnaC01G0333100ZS	0.941564	14	-	AT2G29880	--	--
BnaC01G0333200ZS	0.942565	14	-	AT2G29880	--	--
BnaC01G0339200ZS	0.936334	14	BnaC01g29060D	AT1G61130	SCPL32	--
BnaC01G0341900ZS	0.951759	14	-	AT1G61330	--	--
BnaC01G0365400ZS	0.969975	14	--	--	--	--
BnaC01G0381700ZS	0.800332	14	BnaC01g32140D	AT3G21250	ABCC8	--
BnaC01G0389700ZS	0.916005	14	BnaA01g25630D	AT3G20210	dVPE	--
BnaC01G0389800ZS	0.914752	14	-	AT3G20210	dVPE	--
BnaC01G0393700ZS	0.905326	14	BnaA01g25930D	--	--	--
BnaC01G0398300ZS	0.964129	14	BnaC01g33530D	AT3G19160	IPT8	--
BnaC01G0401200ZS	0.929138	14	BnaC01g33840D	AT3G17530	--	--
BnaC01G0404000ZS	0.890873	14	BnaC01g34090D	AT3G18550	TCP18	TCP
BnaC01G0410500ZS	0.967332	14	BnaC01g34670D	AT3G02470	SAMDC1	--
BnaC01G0410600ZS	0.964144	14	-	AT3G17710	--	--
BnaC01G0417300ZS	0.977259	14	BnaC01g34910D	AT3G17080	--	--
BnaC01G0418000ZS	0.959252	14	BnaC01g44100D	AT3G16970	--	--
BnaC01G0420400ZS	0.914222	14	BnaC01g35160D	AT3G16720	ATL2	--
BnaC01G0431400ZS	0.953895	14	BnaC01g36050D	AT3G15490	--	--
BnaC01G0447700ZS	0.920151	14	--	AT4G19210	ABCE2	--
BnaC01G0457300ZS	0.847748	14	-	AT4G16700	PSD1	--
BnaC01G0471600ZS	0.910342	14	-	AT3G10890	MAN3	--
BnaC01G0479200ZS	0.966563	14	--	AT1G74875	--	--
BnaC01G0485500ZS	0.949174	14	-	AT2G28700	AGL46	M-type
BnaC01G0504000ZS	0.959175	14	BnaAnng15220D	AT4G11580	--	--
BnaC01G0510300ZS	0.936942	14	-	AT3G10195	--	--
BnaC02G0006000ZS	0.914333	14	-	--	--	--
BnaC02G0010700ZS	0.815948	14	BnaC02g03060D	AT5G03510	--	C2H2
BnaC02G0013900ZS	0.97958	14	BnaC02g02900D	AT5G03840	TFL1	--
BnaC02G0014500ZS	0.949481	14	BnaC02g02800D	AT3G61100	--	--
BnaC02G0016500ZS	0.818072	14	BnaC02g02700D	AT5G04480	--	--
BnaC02G0024300ZS	0.934379	14	BnaC02g01970D	AT5G06500	AGL96	M-type
BnaC02G0027100ZS	0.947511	14	BnaAnng13650D	AT5G07225	--	--
BnaC02G0029000ZS	0.83913	14	BnaC02g01490D	AT5G07660	SMC6A	--
BnaC02G0036900ZS	0.917836	14	BnaC02g00720D	AT5G09790	ATXR5	--
BnaC02G0057000ZS	0.962835	14	BnaC02g04890D	AT5G13620	--	--
BnaC02G0057100ZS	0.977513	14	-	AT5G13620	--	--
BnaC02G0059900ZS	0.829936	14	BnaC02g05160D	AT5G14130	PER55	--
BnaC02G0061800ZS	0.938045	14	BnaC02g05320D	AT5G14400	CYP724A1	--
BnaC02G0062800ZS	0.922629	14	BnaC02g05500D	--	--	--
BnaC02G0076300ZS	0.923109	14	BnaC02g06860D	--	--	--
BnaC02G0085600ZS	0.811772	14	BnaC02g07720D	AT5G18000	VDD	B3
BnaC02G0101700ZS	0.972754	14	-	AT5G45550	MOB1A	--
BnaC02G0115800ZS	0.906629	14	BnaC03g11090D	AT5G22980	SCPL47	--
BnaC02G0120900ZS	0.800585	14	-	AT5G60130	--	B3
BnaC02G0132100ZS	0.951227	14	BnaC02g10460D	AT5G58830	--	--
BnaC02G0132300ZS	0.96707	14	BnaC02g10490D	AT5G58840	--	--
BnaC02G0132400ZS	0.942176	14	-	AT5G58830	--	--
BnaC02G0137700ZS	0.852823	14	-	--	--	--
BnaC02G0138200ZS	0.803324	14	BnaC02g10970D	AT5G58070	ATTIL	--
BnaC02G0152900ZS	0.96341	14	BnaC02g12320D	AT4G12617	--	--
BnaC02G0157900ZS	0.881937	14	BnaC02g12920D	AT5G55590	QRT1	--
BnaC02G0160200ZS	0.956974	14	BnaC02g13150D	AT3G15820	ROD1	--
BnaC02G0177700ZS	0.806061	14	BnaC02g14430D	AT5G53290	CRF3	ERF
BnaC02G0179400ZS	0.903766	14	BnaC02g14630D	AT1G09550	PAE1	--
BnaC02G0184600ZS	0.951254	14	BnaC02g15010D	AT2G40995	--	--
BnaC02G0192000ZS	0.876242	14	BnaC02g15800D	--	--	--
BnaC02G0192900ZS	0.921298	14	BnaC02g15890D	AT4G30064	LCR61	--
BnaC02G0209800ZS	0.939338	14	BnaC02g17180D	AT5G38430	RBCS-1B	--
BnaC02G0213400ZS	0.956238	14	BnaC02g45990D	AT4G38940	--	--
BnaC02G0218000ZS	0.968924	14	BnaC02g17700D	AT1G17800	ENODL22	--
BnaC02G0230600ZS	0.918222	14	-	AT1G09490	--	--
BnaC02G0235900ZS	0.879894	14	BnaC02g19120D	AT5G50070	--	--
BnaC02G0239700ZS	0.921814	14	BnaC02g19310D	AT3G04945	LCR18	--
BnaC02G0245900ZS	0.953147	14	BnaC02g19680D	AT1G47317	--	--
BnaC02G0265200ZS	0.96816	14	-	AT1G73360	HDG11	--
BnaC02G0269800ZS	0.997222	14	--	--	--	--
BnaC02G0315100ZS	0.94152	14	BnaC02g25290D	AT5G58830	--	--
BnaC02G0330500ZS	0.8984	14	BnaA07g35860D	AT1G79960	OFP14	--
BnaC02G0332400ZS	0.833654	14	BnaC02g27390D	AT4G00295	--	--
BnaC02G0337800ZS	0.888183	14	-	AT5G15450	CLPB3	--
BnaC02G0338700ZS	0.85862	14	-	AT4G01500	NGA4	B3
BnaC02G0362400ZS	0.915759	14	BnaCnng08450D	AT4G11580	--	--
BnaC02G0379100ZS	0.856614	14	BnaC02g28670D	AT5G42655	--	--
BnaC02G0407400ZS	0.968836	14	BnaC02g32250D	--	--	--
BnaC02G0410000ZS	0.807762	14	BnaC02g32550D	AT5G47590	--	--
BnaC02G0410300ZS	0.953116	14	BnaC02g32620D	AT5G46700	TRN2	--
BnaC02G0411600ZS	0.952755	14	BnaC02g32750D	AT5G04120	IPSP	--
BnaC02G0414500ZS	0.967836	14	-	AT2G04045	--	--
BnaC02G0423700ZS	0.956944	14	BnaC02g33740D	AT2G01240	--	--
BnaC02G0423800ZS	0.96279	14	-	AT2G01240	--	--
BnaC02G0440900ZS	0.934812	14	--	AT1G14010	--	--
BnaC02G0442700ZS	0.858271	14	-	AT2G03505	--	--
BnaC02G0457100ZS	0.963595	14	BnaC02g36510D	AT3G26940	CDG1	--
BnaC02G0457300ZS	0.951023	14	BnaC02g36540D	AT1G15430	--	--
BnaC02G0457500ZS	0.979356	14	BnaC02g36560D	AT1G15430	--	--
BnaC02G0474700ZS	0.942494	14	BnaC02g37720D	AT5G38170	--	--
BnaC02G0479800ZS	0.925532	14	BnaC02g38050D	AT3G29635	--	--
BnaC02G0480000ZS	0.966319	14	BnaC02g38070D	AT2G10440	MED15C	--
BnaC02G0486900ZS	0.942524	14	-	AT4G08530	LTP15	--
BnaC02G0500100ZS	0.970403	14	BnaC02g39920D	AT5G27880	--	C2H2
BnaC02G0507000ZS	0.958073	14	-	AT5G25410	--	--
BnaC02G0507300ZS	0.959008	14	--	AT5G25410	--	--
BnaC02G0511900ZS	0.978571	14	BnaC02g40880D	AT2G21655	--	--
BnaC02G0519800ZS	0.962856	14	-	AT5G23650	--	MYB
BnaC02G0521400ZS	0.837174	14	BnaC02g41690D	AT5G23260	TT16	MIKC
BnaC02G0526500ZS	0.943091	14	BnaC02g42150D	AT4G08530	LTP15	--
BnaC02G0529500ZS	0.982618	14	BnaA02g33150D	AT5G07210	ARR21	G2-like
BnaC02G0530900ZS	0.96186	14	-	AT5G62180	CXE20	--
BnaC02G0531300ZS	0.901436	14	-	AT5G62260	AHL6	--
BnaC02G0536800ZS	0.968561	14	-	--	--	--
BnaC02G0540800ZS	0.937573	14	BnaC02g42950D	--	--	--
BnaC02G0541000ZS	0.95886	14	BnaC02g42960D	AT5G48945	LCR46	--
BnaC02G0545900ZS	0.833823	14	BnaC02g43450D	AT5G65020	ANN2	--
BnaC02G0557300ZS	0.983966	14	-	AT5G26805	--	--
BnaC03G0018800ZS	0.957579	14	BnaA03g01230D	AT5G04370	NAMT1	--
BnaC03G0027800ZS	0.963902	14	BnaC03g02450D	AT1G71880	SUC1	--
BnaC03G0033100ZS	0.941858	14	BnaC03g02950D	AT5G07210	ARR21	ARR-B
BnaC03G0055700ZS	0.969898	14	BnaC03g05280D	AT5G12070	--	--
BnaC03G0066200ZS	0.810286	14	BnaC03g06320D	AT5G14230	--	--
BnaC03G0066800ZS	0.818015	14	BnaC03g06370D	AT5G14250	CSN3	--
BnaC03G0068900ZS	0.967393	14	-	AT4G21240	--	--
BnaC03G0069000ZS	0.914728	14	-	--	--	--
BnaC03G0073300ZS	0.924964	14	BnaC03g07010D	AT3G17152	--	--
BnaC03G0080900ZS	0.987913	14	BnaC03g07990D	AT5G58412	--	--
BnaC03G0085500ZS	0.898875	14	BnaC03g08560D	AT5G17690	LHP1	--
BnaC03G0090900ZS	0.957024	14	BnaC03g09220D	AT1G15757	--	--
BnaC03G0109600ZS	0.910829	14	BnaC03g11000D	AT5G22860	--	--
BnaC03G0109700ZS	0.885067	14	BnaC03g11010D	--	--	--
BnaC03G0146400ZS	0.95058	14	BnaC03g14630D	AT5G27880	--	C2H2
BnaC03G0146900ZS	0.965073	14	BnaC03g14680D	AT5G54220	--	--
BnaC03G0147100ZS	0.983333	14	BnaA03g11950D	AT5G54220	--	--
BnaC03G0148400ZS	0.982863	14	-	AT1G79370	CYP79C1	--
BnaC03G0148600ZS	0.808671	14	-	AT5G02050	--	--
BnaC03G0149700ZS	0.910753	14	BnaC03g14890D	AT1G51370	--	--
BnaC03G0149800ZS	0.900209	14	BnaA03g12160D	AT1G51370	--	--
BnaC03G0167200ZS	0.881536	14	BnaC03g16500D	AT4G29033	--	--
BnaC03G0168900ZS	0.960982	14	BnaC03g16660D	AT5G23212	--	--
BnaC03G0182100ZS	0.974497	14	BnaC03g17960D	AT2G32550	--	--
BnaC03G0183200ZS	0.864224	14	BnaC03g18090D	AT2G32750	--	--
BnaC03G0183400ZS	0.817996	14	BnaC03g18110D	AT2G32765	SUMO5	--
BnaC03G0196700ZS	0.946448	14	BnaC03g19410D	AT2G35580	--	--
BnaC03G0199600ZS	0.968129	14	--	AT2G14710	--	--
BnaC03G0203400ZS	0.890626	14	-	AT1G66950	ABCG39	--
BnaC03G0203500ZS	0.884364	14	BnaC03g20090D	AT2G36380	ABCG34	--
BnaC03G0209300ZS	0.83765	14	BnaC03g20650D	AT2G37260	WRKY44	WRKY
BnaC03G0236700ZS	0.985385	14	--	--	--	--
BnaC03G0245100ZS	0.844929	14	BnaC03g23900D	AT5G18460	--	--
BnaC03G0245200ZS	0.88016	14	BnaC03g23910D	AT2G42885	--	--
BnaC03G0248300ZS	0.962008	14	-	--	--	--
BnaC03G0248500ZS	0.933315	14	BnaC03g24080D	--	--	--
BnaC03G0252300ZS	0.947581	14	BnaC03g24520D	AT2G43820	UGT74F2	--
BnaC03G0265200ZS	0.907865	14	BnaC03g25910D	AT5G61605	ESFL10	--
BnaC03G0295800ZS	0.865333	14	BnaC03g28370D	AT4G38940	--	--
BnaC03G0296200ZS	0.928072	14	--	AT4G38940	--	--
BnaC03G0296400ZS	0.826319	14	-	AT4G38940	--	--
BnaC03G0300400ZS	0.944162	14	-	AT4G09960	AGL11	MIKC
BnaC03G0308700ZS	0.952001	14	BnaC03g73030D	AT1G10745	ESF1.2	--
BnaC03G0310900ZS	0.931169	14	-	AT1G11362	--	--
BnaC03G0311300ZS	0.969383	14	BnaC03g29700D	AT4G12617	--	--
BnaC03G0334800ZS	0.948871	14	BnaC03g31840D	AT4G01160	--	--
BnaC03G0344000ZS	0.947102	14	BnaC03g32760D	--	--	--
BnaC03G0348700ZS	0.966667	14	BnaC03g33250D	AT4G11580	--	--
BnaC03G0351400ZS	0.886634	14	BnaC03g33550D	AT3G03826	--	--
BnaC03G0353300ZS	0.833842	14	BnaC03g33770D	AT5G59920	ULI3	--
BnaC03G0356100ZS	0.946635	14	BnaC03g34050D	AT3G04945	LCR18	--
BnaC03G0356200ZS	0.888525	14	BnaC03g34060D	AT3G04945	LCR18	--
BnaC03G0360400ZS	0.956417	14	BnaC03g34420D	AT3G05880	RCI2A	--
BnaC03G0365700ZS	0.936835	14	BnaCnng32170D	AT3G66656	AGL91	M-type
BnaC03G0374200ZS	0.962632	14	BnaC03g35700D	AT3G10195	--	--
BnaC03G0387100ZS	0.972107	14	-	AT4G04580	--	G2-like
BnaC03G0407700ZS	0.943944	14	BnaA03g33500D	AT3G14690	CYP72A15	--
BnaC03G0421200ZS	0.967046	14	BnaC03g39880D	AT3G17227	--	--
BnaC03G0427300ZS	0.944982	14	BnaC03g40400D	AT3G18035	HON4	--
BnaC03G0443400ZS	0.803996	14	BnaC03g41620D	AT3G20520	GDPDL5	--
BnaC03G0488900ZS	0.945511	14	BnaC03g45690D	AT2G15260	--	--
BnaC03G0489900ZS	0.95198	14	BnaC03g45800D	AT4G30064	LCR61	--
BnaC03G0490100ZS	0.946291	14	BnaA03g38840D	AT4G30067	LCR63	--
BnaC03G0490600ZS	0.952539	14	-	AT2G29045	LCR62	--
BnaC03G0490800ZS	0.971612	14	-	AT4G30064	LCR61	--
BnaC03G0496900ZS	0.815175	14	BnaC03g46530D	--	--	--
BnaC03G0497000ZS	0.84383	14	-	AT1G49150	--	--
BnaC03G0498500ZS	0.932657	14	BnaC03g46660D	--	--	--
BnaC03G0500800ZS	0.965037	14	-	AT1G08985	--	B3
BnaC03G0503800ZS	0.921002	14	BnaC03g47700D	AT1G10745	ESF1.2	--
BnaC03G0505400ZS	0.945914	14	-	AT4G09465	--	--
BnaC03G0509800ZS	0.985253	14	--	--	--	--
BnaC03G0513000ZS	0.931579	14	-	AT2G18960	AHA1	--
BnaC03G0527000ZS	0.905193	14	BnaC03g49350D	AT1G69770	CMT3	--
BnaC03G0551400ZS	0.964881	14	BnaC03g51600D	AT1G65352	--	--
BnaC03G0558500ZS	0.933333	14	BnaC03g51950D	AT5G07210	ARR21	ARR-B
BnaC03G0593200ZS	0.9433	14	BnaC03g54380D	AT1G64870	--	--
BnaC03G0609100ZS	0.947119	14	-	AT5G08730	ARI16	--
BnaC03G0625200ZS	0.914426	14	BnaC03g57420D	AT1G26590	--	C2H2
BnaC03G0626600ZS	0.965417	14	-	AT1G26420	--	--
BnaC03G0630900ZS	0.965757	14	BnaCnng04690D	AT1G25440	COL16	CO-like
BnaC03G0680700ZS	0.948397	14	BnaC03g60760D	AT4G39917	LCR45	--
BnaC03G0697600ZS	0.950082	14	--	AT4G29305	LCR25	--
BnaC03G0699700ZS	0.885364	14	BnaC03g62460D	AT4G35733	--	--
BnaC03G0713400ZS	0.824497	14	BnaA08g09260D	AT4G19570	--	--
BnaC03G0714700ZS	0.97798	14	--	--	--	--
BnaC03G0716500ZS	0.93584	14	-	--	--	--
BnaC03G0720500ZS	0.813901	14	BnaC03g63980D	AT4G21710	NRPB2	--
BnaC03G0724300ZS	0.952873	14	BnaC03g64440D	AT4G21050	DOF4.4	Dof
BnaC03G0724600ZS	0.960246	14	-	AT4G21050	DOF4.4	Dof
BnaC03G0729000ZS	0.873535	14	BnaA08g10190D	AT1G53360	--	--
BnaC03G0730800ZS	0.947594	14	BnaC03g65060D	AT4G22620	--	--
BnaC03G0732200ZS	0.922804	14	BnaC09g51420D	AT5G42232	--	--
BnaC03G0768500ZS	0.922256	14	--	AT4G29305	LCR25	--
BnaC03G0783700ZS	0.890469	14	-	--	--	--
BnaC03G0786500ZS	0.97445	14	BnaC03g77730D	--	--	--
BnaC03G0812400ZS	0.972196	14	-	AT1G55600	WRKY10	WRKY
BnaC03G0812500ZS	0.982861	14	--	AT1G55600	WRKY10	WRKY
BnaC04G0015900ZS	0.96056	14	BnaC04g01180D	AT2G46375	--	--
BnaC04G0018800ZS	0.925616	14	BnaC04g00870D	AT2G46140	--	--
BnaC04G0047800ZS	0.938707	14	-	AT2G44240	--	--
BnaC04G0051500ZS	0.965966	14	--	AT2G44560	AtGH9B11	--
BnaC04G0065800ZS	0.94779	14	BnaCnng27920D	AT1G49610	--	--
BnaC04G0072000ZS	0.9479	14	--	AT2G39640	--	--
BnaC04G0091200ZS	0.925205	14	BnaC04g07810D	AT2G02140	PDF2.6	--
BnaC04G0100100ZS	0.965163	14	BnaC04g08790D	AT4G16845	VRN2	--
BnaC04G0107000ZS	0.962004	14	BnaC04g09430D	AT2G30900	TBL43	--
BnaC04G0127600ZS	0.884793	14	-	AT5G25410	--	--
BnaC04G0129700ZS	0.855847	14	-	AT2G34070	TBL37	--
BnaC04G0143100ZS	0.938473	14	BnaC04g11920D	AT5G47550	CYS5	--
BnaC04G0143700ZS	0.956272	14	BnaC04g12000D	AT2G32750	--	--
BnaC04G0145800ZS	0.952896	14	BnaC04g12270D	AT2G32550	--	--
BnaC04G0147200ZS	0.902096	14	BnaC04g12430D	AT1G05230	HDG2	HD-ZIP
BnaC04G0154000ZS	0.926813	14	-	AT1G10747	ESF1.1	--
BnaC04G0195300ZS	0.976993	14	BnaC04g15610D	AT3G25280	NPF4.2	--
BnaC04G0195500ZS	0.96732	14	BnaC04g15630D	AT5G60440	AGL62	M-type
BnaC04G0199000ZS	0.979268	14	BnaC04g15930D	AT3G22720	--	--
BnaC04G0203700ZS	0.919257	14	BnaC04g16440D	AT2G27930	--	--
BnaC04G0214300ZS	0.898846	14	BnaC04g17630D	AT5G42910	BZIP15	bZIP
BnaC04G0221500ZS	0.956931	14	BnaC04g18110D	AT1G56415	--	--
BnaC04G0239300ZS	0.881408	14	BnaC04g19190D	AT3G52320	--	--
BnaC04G0245200ZS	0.920249	14	--	AT1G60983	SCRL8	--
BnaC04G0262100ZS	0.978352	14	BnaC04g21330D	AT3G62380	--	--
BnaC04G0293900ZS	0.901327	14	-	AT1G65870	DIR21	--
BnaC04G0354200ZS	0.977572	14	BnaC04g28950D	AT4G14245	--	--
BnaC04G0380600ZS	0.942879	14	BnaC04g30880D	AT5G38450	CYP735A1	--
BnaC04G0386600ZS	0.966774	14	BnaC04g31140D	AT3G01328	--	--
BnaC04G0390100ZS	0.942516	14	-	AT1G32600	--	--
BnaC04G0390400ZS	0.963354	14	-	AT5G39440	SnRK1.3	--
BnaC04G0403700ZS	0.991702	14	BnaC04g32490D	AT2G25230	MYB100	MYB
BnaC04G0404300ZS	0.985684	14	BnaC04g32550D	AT5G40360	MYB115	MYB
BnaC04G0404400ZS	0.989542	14	BnaC04g32560D	AT2G25230	MYB100	MYB
BnaC04G0405800ZS	0.987852	14	-	AT2G25230	MYB100	MYB
BnaC04G0422300ZS	0.827661	14	-	AT5G39220	--	--
BnaC04G0422900ZS	0.846072	14	BnaC04g34200D	AT3G29635	--	--
BnaC04G0429500ZS	0.972222	14	BnaC04g33470D	AT1G47317	--	--
BnaC04G0443000ZS	0.8107	14	BnaC04g35470D	--	--	--
BnaC04G0453700ZS	0.910123	14	BnaC04g36890D	AT2G23990	ENODL11	--
BnaC04G0453800ZS	0.905051	14	BnaC04g36880D	AT2G24030	--	--
BnaC04G0459700ZS	0.967745	14	-	AT2G24680	REM12	B3
BnaC04G0485900ZS	0.955985	14	-	AT5G60440	AGL62	M-type
BnaC04G0488800ZS	0.858259	14	BnaC04g40110D	AT2G28880	ADCS	--
BnaC04G0502800ZS	0.950217	14	-	--	--	--
BnaC04G0517400ZS	0.930357	14	BnaC04g42840D	AT1G05230	HDG2	HD-ZIP
BnaC04G0523600ZS	0.947122	14	BnaC04g43570D	AT2G33160	--	--
BnaC04G0536600ZS	0.905115	14	-	AT2G34880	JMJ15	--
BnaC04G0536700ZS	0.928583	14	--	AT2G34880	JMJ15	--
BnaC04G0540500ZS	0.93379	14	BnaC04g44460D	AT2G35580	--	--
BnaC04G0544900ZS	0.917088	14	-	AT2G35890	CPK25	--
BnaC04G0590400ZS	0.962749	14	BnaC04g48590D	AT2G42940	AHL16	--
BnaC04G0591400ZS	0.932011	14	-	AT2G43070	SPPL3	--
BnaC04G0593100ZS	0.943485	14	BnaC04g48830D	AT2G20465	--	--
BnaC04G0595600ZS	0.933521	14	BnaC04g49140D	AT2G43670	--	--
BnaC04G0597400ZS	0.850406	14	BnaC04g49330D	AT2G43870	--	--
BnaC05G0020800ZS	0.800051	14	BnaCnng43140D	AT1G03457	BRN2	--
BnaC05G0036500ZS	0.972762	14	BnaC05g03380D	AT1G05291	--	--
BnaC05G0056500ZS	0.918085	14	BnaC05g05400D	AT5G38160	--	--
BnaC05G0070400ZS	0.965422	14	BnaC05g06880D	AT1G09360	--	--
BnaC05G0076700ZS	0.879012	14	BnaC05g07360D	AT1G09880	--	--
BnaC05G0078400ZS	0.88076	14	-	AT1G10010	AAP8	--
BnaC05G0078500ZS	0.806492	14	-	AT1G10010	AAP8	--
BnaC05G0082400ZS	0.891078	14	BnaC05g08010D	AT5G19170	--	--
BnaC05G0082600ZS	0.899243	14	-	AT5G19170	--	--
BnaC05G0083000ZS	0.962644	14	BnaC05g08030D	AT5G19172	--	--
BnaC05G0083600ZS	0.941785	14	-	AT5G19170	--	--
BnaC05G0084600ZS	0.883907	14	-	AT2G39540	--	--
BnaC05G0100400ZS	0.943277	14	BnaCnng31580D	AT1G12663	--	--
BnaC05G0108700ZS	0.906716	14	BnaC05g10000D	AT1G13680	--	--
BnaC05G0117900ZS	0.950039	14	BnaA06g09400D	AT1G14580	IDD6	C2H2
BnaC05G0118000ZS	0.999432	14	-	AT1G14580	IDD6	--
BnaC05G0157700ZS	0.947475	14	BnaC05g14410D	AT3G13228	--	--
BnaC05G0173500ZS	0.959202	14	-	AT1G20730	--	--
BnaC05G0174200ZS	0.945433	14	BnaC05g15770D	AT1G21850	sks8	--
BnaC05G0192300ZS	0.935264	14	BnaC05g17660D	AT1G22120	--	--
BnaC05G0193000ZS	0.897056	14	-	AT1G22360	UGT85A2	--
BnaC05G0193600ZS	0.86678	14	BnaC05g17480D	AT1G22240	APUM8	--
BnaC05G0197600ZS	0.924824	14	BnaC05g17940D	AT1G22670	RMR3	--
BnaC05G0232200ZS	0.932982	14	-	AT4G10790	PUX10	--
BnaC05G0248400ZS	0.943398	14	BnaC05g22020D	AT1G28630	--	--
BnaC05G0250600ZS	0.854719	14	BnaC05g22190D	AT1G05540	--	--
BnaC05G0308100ZS	0.931464	14	-	AT1G49330	--	--
BnaC05G0308400ZS	0.954715	14	-	AT3G03410	CML34	--
BnaC05G0308700ZS	0.961789	14	BnaC05g25970D	AT1G49190	ARR19	ARR-B
BnaC05G0313400ZS	0.870757	14	-	AT1G66235	--	--
BnaC05G0319400ZS	0.975111	14	-	AT1G43910	--	--
BnaC05G0368000ZS	0.935354	14	BnaC05g30590D	AT5G53635	--	--
BnaC05G0385400ZS	0.820619	14	BnaC05g32370D	AT3G20520	GDPDL5	--
BnaC05G0388800ZS	0.836113	14	BnaC05g31880D	AT3G20210	dVPE	--
BnaC05G0418500ZS	0.951876	14	BnaC05g35040D	AT3G28410	--	--
BnaC05G0428900ZS	0.831803	14	BnaC05g36070D	AT3G17350	--	--
BnaC05G0430200ZS	0.977091	14	-	--	--	--
BnaC05G0440700ZS	0.836678	14	BnaC05g37280D	AT3G24605	--	--
BnaC05G0443500ZS	0.945067	14	-	AT3G15720	--	--
BnaC05G0483700ZS	0.933814	14	BnaC05g41400D	AT2G40210	AGL48	M-type
BnaC05G0492200ZS	0.915378	14	BnaC05g42170D	--	--	--
BnaC05G0494100ZS	0.868354	14	BnaC05g42290D	AT3G10780	--	--
BnaC05G0500000ZS	0.97199	14	BnaC05g43100D	AT3G09890	--	--
BnaC05G0510900ZS	0.951335	14	BnaC05g43990D	AT3G08530	CHC2	--
BnaC05G0531000ZS	0.952593	14	BnaC05g45850D	AT3G05975	--	--
BnaC05G0532100ZS	0.910298	14	BnaC05g45980D	AT3G05860	--	M-type
BnaC05G0533900ZS	0.838868	14	BnaC05g46160D	AT3G05600	--	--
BnaC05G0535600ZS	0.922629	14	BnaC05g46340D	AT3G05460	--	--
BnaC05G0535800ZS	0.951896	14	-	--	--	--
BnaC05G0541200ZS	0.842773	14	-	AT3G04960	--	--
BnaC05G0541800ZS	0.959718	14	BnaC05g46920D	AT3G04945	LCR18	--
BnaC05G0542000ZS	0.946677	14	--	AT3G04945	LCR18	--
BnaC05G0547400ZS	0.961809	14	BnaA05g32360D	AT3G03110	XPO1B	--
BnaC05G0550100ZS	0.980981	14	BnaA01g37250D	--	--	--
BnaC05G0550200ZS	0.949071	14	BnaC05g47960D	AT3G03826	--	--
BnaC05G0550300ZS	0.943254	14	--	AT3G03826	--	--
BnaC05G0557000ZS	0.909124	14	BnaC05g47380D	AT3G04280	ARR22	--
BnaC05G0558300ZS	0.963599	14	BnaA05g33970D	AT3G27425	--	--
BnaC05G0564700ZS	0.805702	14	BnaC05g48580D	AT3G01070	ENODL16	--
BnaC05G0565700ZS	0.804998	14	-	AT3G01070	ENODL16	--
BnaC06G0018900ZS	0.975194	14	BnaC06g00190D	AT4G39917	LCR45	--
BnaC06G0025000ZS	0.843329	14	BnaC06g01570D	AT1G36160	ACC1	--
BnaC06G0029300ZS	0.876703	14	BnaC06g02020D	AT1G48490	IRE3	--
BnaC06G0033100ZS	0.931377	14	BnaC08g03280D	AT1G20140	ASK4	--
BnaC06G0038600ZS	0.967836	14	BnaA06g03170D	AT3G03410	CML34	--
BnaC06G0049600ZS	0.96582	14	BnaC06g03770D	AT5G40480	GB210	--
BnaC06G0052700ZS	0.888218	14	BnaC06g04190D	AT1G50980	--	--
BnaC06G0084900ZS	0.946346	14	BnaC06g07000D	AT1G35435	--	--
BnaC06G0089700ZS	0.975111	14	BnaC03g14900D	AT1G55600	WRKY10	WRKY
BnaC06G0113200ZS	0.91458	14	BnaC06g08890D	AT1G51640	ATEXO70G2	--
BnaC06G0121200ZS	0.84567	14	BnaC06g09700D	--	--	--
BnaC06G0121400ZS	0.96997	14	BnaC06g09720D	AT1G52470	--	--
BnaC06G0143800ZS	0.974253	14	-	AT1G61330	--	--
BnaC06G0149000ZS	0.840533	14	-	AT4G29033	--	--
BnaC06G0164200ZS	0.934286	14	BnaC06g12820D	AT5G40155	--	--
BnaC06G0169100ZS	0.966566	14	BnaC06g13320D	AT1G48195	--	C3H
BnaC06G0204300ZS	0.920452	14	BnaCnng07530D	AT1G12663	--	--
BnaC06G0228500ZS	0.94208	14	BnaCnng13530D	AT3G61175	LCR52	--
BnaC06G0228600ZS	0.964112	14	BnaCnng13570D	AT3G61175	LCR52	--
BnaC06G0228700ZS	0.971014	14	--	AT3G61175	LCR52	--
BnaC06G0242900ZS	0.967937	14	-	AT1G44090	GA20OX5	--
BnaC06G0254600ZS	0.975799	14	BnaC06g39170D	AT1G78750	--	--
BnaC06G0254700ZS	0.937691	14	BnaC06g20340D	AT1G78710	TBL42	--
BnaC06G0259700ZS	0.891285	14	BnaC06g20790D	AT1G24650	--	--
BnaC06G0267500ZS	0.950612	14	BnaC06g21930D	AT1G76250	--	--
BnaC06G0280400ZS	0.911111	14	BnaA07g22400D	AT1G18590	SOT17	--
BnaC06G0286700ZS	0.80382	14	BnaC06g23880D	AT1G72970	HTH	--
BnaC06G0298300ZS	0.968432	14	-	AT3G61177	LCR53	--
BnaC06G0308800ZS	0.950758	14	BnaA07g24410D	AT1G68905	--	--
BnaC06G0339500ZS	0.966822	14	BnaC06g28670D	AT4G11580	--	--
BnaC06G0342000ZS	0.973545	14	BnaC06g28920D	--	--	--
BnaC06G0357500ZS	0.973177	14	BnaC06g30450D	AT1G54445	--	--
BnaC06G0361700ZS	0.913295	14	--	AT5G54215	--	--
BnaC06G0363100ZS	0.981548	14	BnaC06g27880D	--	--	--
BnaC06G0369900ZS	0.916184	14	BnaC06g31460D	AT1G70440	SRO3	--
BnaC06G0398900ZS	0.926076	14	-	AT1G73560	--	--
BnaC06G0403700ZS	0.917608	14	BnaC06g34870D	AT1G74010	--	--
BnaC06G0413900ZS	0.947632	14	BnaC06g36060D	AT5G19172	--	--
BnaC06G0414100ZS	0.810939	14	--	AT5G19175	--	--
BnaC06G0414300ZS	0.90217	14	BnaC06g36090D	AT4G29840	TS1	--
BnaC06G0420400ZS	0.928323	14	BnaC06g36700D	--	--	--
BnaC06G0439100ZS	0.970418	14	BnaC06g38720D	AT1G78220	GF14 PI	--
BnaC06G0441300ZS	0.972792	14	-	AT1G78460	--	--
BnaC07G0006200ZS	0.940054	14	--	--	--	--
BnaC07G0015600ZS	0.927742	14	--	AT3G05600	--	--
BnaC07G0030400ZS	0.95959	14	--	AT2G19160	--	--
BnaC07G0039200ZS	0.981309	14	-	AT2G18490	--	C2H2
BnaC07G0039300ZS	0.973276	14	--	AT2G15740	--	C2H2
BnaC07G0075000ZS	0.969082	14	-	AT2G14695	--	--
BnaC07G0090900ZS	0.971865	14	BnaCnng00470D	--	--	--
BnaC07G0092500ZS	0.954059	14	BnaCnng00370D	AT3G25420	scpl21	--
BnaC07G0103300ZS	0.955282	14	-	AT3G24440	VIL1	--
BnaC07G0104900ZS	0.830631	14	-	--	--	--
BnaC07G0126800ZS	0.956793	14	-	AT1G30972	--	--
BnaC07G0142800ZS	0.928226	14	BnaC07g10230D	AT1G28630	--	--
BnaC07G0156800ZS	0.822099	14	-	AT1G25260	--	--
BnaC07G0159300ZS	0.821452	14	-	AT2G34930	--	--
BnaC07G0159500ZS	0.978828	14	--	--	--	--
BnaC07G0169700ZS	0.967205	14	BnaC07g12850D	AT1G27220	--	--
BnaC07G0184500ZS	0.966521	14	BnaC07g14050D	AT1G22120	--	--
BnaC07G0189200ZS	0.987977	14	BnaC07g14530D	AT1G21340	DOF1.2	Dof
BnaC07G0189600ZS	0.938611	14	BnaC07g14560D	--	--	--
BnaC07G0193200ZS	0.96087	14	-	AT1G21960	--	--
BnaC07G0222800ZS	0.936124	14	BnaC07g17360D	AT5G04350	--	--
BnaC07G0235500ZS	0.956184	14	BnaAnng05350D	AT5G44840	--	--
BnaC07G0243500ZS	0.933503	14	BnaC07g18640D	AT4G32110	--	--
BnaC07G0251000ZS	0.943348	14	-	AT5G46700	TRN2	--
BnaC07G0253800ZS	0.960473	14	BnaC07g19620D	AT5G46873	--	--
BnaC07G0263300ZS	0.90749	14	BnaC07g20570D	AT4G05030	--	--
BnaC07G0271100ZS	0.939388	14	BnaC07g21060D	AT2G01820	--	--
BnaC07G0283100ZS	0.895362	14	BnaC07g22220D	AT2G03290	--	--
BnaC07G0310700ZS	0.950335	14	BnaC07g24830D	AT4G39240	--	--
BnaC07G0314600ZS	0.97853	14	BnaC07g25160D	AT3G28570	--	--
BnaC07G0318400ZS	0.898568	14	BnaC07g25590D	AT3G57310	--	--
BnaC07G0318500ZS	0.914666	14	-	AT3G29152	--	--
BnaC07G0318600ZS	0.915427	14	BnaC07g25600D	AT3G57310	--	--
BnaC07G0320300ZS	0.805193	14	BnaC07g25780D	AT3G29340	--	--
BnaC07G0320600ZS	0.90772	14	BnaC07g25810D	AT5G39280	ATEXPA23	--
BnaC07G0328100ZS	0.975684	14	BnaC07g26410D	--	--	--
BnaC07G0328900ZS	0.947867	14	BnaC07g26480D	AT3G01880	--	--
BnaC07G0332400ZS	0.941837	14	BnaC07g26840D	AT5G48905	LCR12	--
BnaC07G0332700ZS	0.954044	14	BnaC07g26890D	AT2G25295	LCR81	--
BnaC07G0332800ZS	0.975057	14	BnaC07g26900D	AT2G25295	LCR81	--
BnaC07G0344400ZS	0.940721	14	-	AT4G30064	LCR61	--
BnaC07G0349300ZS	0.876755	14	BnaC07g28520D	AT4G22050	--	--
BnaC07G0349400ZS	0.845478	14	--	AT4G22050	--	--
BnaC07G0350700ZS	0.958682	14	BnaC07g28640D	AT5G26630	--	M-type
BnaC07G0351000ZS	0.8813	14	BnaC07g28670D	AT1G31630	AGL86	M-type
BnaC07G0352400ZS	0.951171	14	BnaC07g49590D	AT5G26250	STP8	--
BnaC07G0373800ZS	0.880107	14	BnaC02g42240D	AT5G23260	TT16	MIKC
BnaC07G0384700ZS	0.864482	14	BnaC07g31480D	AT5G61740	ATATH14	--
BnaC07G0401800ZS	0.967549	14	BnaC07g33100D	AT4G15562	--	--
BnaC07G0406700ZS	0.912575	14	BnaC07g33490D	AT4G16146	--	--
BnaC07G0407800ZS	0.831182	14	BnaC07g33580D	AT2G03020	--	--
BnaC07G0409000ZS	0.931838	14	BnaC07g33710D	AT4G16460	--	--
BnaC07G0437000ZS	0.853791	14	BnaC07g36730D	AT5G45990	--	--
BnaC07G0443600ZS	0.98113	14	-	AT5G35900	LBD35	LBD
BnaC07G0450100ZS	0.954855	14	-	AT3G28280	--	--
BnaC07G0457400ZS	0.885691	14	BnaC07g38860D	AT4G24260	KOR3	--
BnaC07G0459200ZS	0.962037	14	-	AT4G24610	--	--
BnaC07G0461200ZS	0.957071	14	BnaC07g39260D	AT4G25040	--	--
BnaC07G0468400ZS	0.988736	14	BnaC07g40030D	AT4G26030	--	--
BnaC07G0468500ZS	0.987633	14	--	AT4G26030	--	--
BnaC07G0469600ZS	0.943099	14	BnaC07g40150D	AT4G26210	--	--
BnaC07G0469800ZS	0.889249	14	BnaC07g40170D	AT4G26280	SOT3	--
BnaC07G0474100ZS	0.855961	14	BnaC07g40700D	AT4G26590	OPT5	--
BnaC07G0484900ZS	0.928004	14	BnaC07g41480D	AT5G39560	--	--
BnaC07G0485500ZS	0.949592	14	--	AT4G28775	--	--
BnaC07G0489500ZS	0.974112	14	BnaC07g41950D	AT4G29370	--	--
BnaC07G0490000ZS	0.954426	14	-	AT4G29610	CDA6	--
BnaC07G0493600ZS	0.937976	14	BnaC07g42300D	AT5G38317	LCR58	--
BnaC07G0507100ZS	0.893132	14	BnaC07g43570D	AT2G25170	PKL	--
BnaC07G0508200ZS	0.944713	14	BnaC07g43670D	AT4G32090	--	--
BnaC07G0508400ZS	0.928276	14	BnaC07g43690D	AT1G61688	--	--
BnaC07G0508500ZS	0.949626	14	--	AT2G20465	--	--
BnaC07G0512400ZS	0.972963	14	BnaC01g05030D	AT4G33150	LKR/SDH	--
BnaC07G0513900ZS	0.953092	14	BnaC07g44270D	AT4G33450	ATMYB69	MYB
BnaC07G0518300ZS	0.990862	14	BnaC07g44760D	AT2G17305	--	--
BnaC07G0518900ZS	0.983309	14	BnaC07g44810D	AT4G35720	--	--
BnaC07G0519000ZS	0.967306	14	BnaC07g44820D	AT5G49000	--	--
BnaC07G0527900ZS	0.88521	14	BnaC07g45760D	AT3G55120	CHI1	--
BnaC07G0534100ZS	0.950683	14	BnaC07g46270D	AT1G51250	--	--
BnaC07G0534200ZS	0.962937	14	--	AT1G51250	--	--
BnaC07G0538500ZS	0.820753	14	BnaC07g46560D	AT4G37520	PER50	--
BnaC07G0546200ZS	0.914646	14	BnaC07g47450D	AT4G39000	AtGH9B17	--
BnaC07G0546800ZS	0.974743	14	BnaC07g47510D	AT1G54445	--	--
BnaC08G0011300ZS	0.945943	14	BnaC08g00750D	AT1G04555	--	--
BnaC08G0012100ZS	0.94435	14	-	AT1G04645	--	--
BnaC08G0012200ZS	0.945358	14	-	AT1G04645	--	--
BnaC08G0031500ZS	0.894245	14	-	AT3G57310	--	--
BnaC08G0031600ZS	0.888693	14	--	AT3G57310	--	--
BnaC08G0032300ZS	0.981006	14	-	AT1G07705	--	--
BnaC08G0041300ZS	0.946322	14	BnaC08g03080D	AT1G49190	ARR19	ARR-B
BnaC08G0042800ZS	0.950839	14	BnaC08g03200D	AT2G40995	--	--
BnaC08G0043500ZS	0.940514	14	BnaC08g03250D	AT1G20140	ASK4	--
BnaC08G0051300ZS	0.939102	14	BnaA08g03530D	--	--	--
BnaC08G0110000ZS	0.832152	14	BnaC08g07960D	AT5G35550	TT2	MYB
BnaC08G0113700ZS	0.973109	14	BnaC08g08170D	AT5G33340	CDR1	--
BnaC08G0113800ZS	0.958889	14	--	AT5G33340	CDR1	--
BnaC08G0115000ZS	0.944899	14	--	AT2G36724	--	--
BnaC08G0122900ZS	0.947198	14	BnaC08g09310D	AT4G15970	--	--
BnaC08G0129400ZS	0.959001	14	BnaC08g09810D	AT4G14746	--	--
BnaC08G0133700ZS	0.975322	14	BnaC08g10220D	AT4G15550	UGT75D1	--
BnaC08G0180800ZS	0.941769	14	BnaC08g13310D	AT3G27835	--	--
BnaC08G0180900ZS	0.957431	14	--	AT3G27835	--	--
BnaC08G0192400ZS	0.975253	14	BnaA08g26460D	AT1G05080	--	--
BnaC08G0192500ZS	0.970075	14	--	AT1G05080	--	--
BnaC08G0194700ZS	0.800314	14	BnaCnng06990D	AT1G09550	PAE1	--
BnaC08G0196700ZS	0.871752	14	BnaC08g13880D	AT1G09790	COBL6	--
BnaC08G0212000ZS	0.961299	14	BnaC08g15050D	AT1G11740	--	--
BnaC08G0226800ZS	0.952202	14	BnaA09g45820D	AT1G14110	FUT9	--
BnaC08G0255000ZS	0.833532	14	BnaC08g18970D	AT2G28680	--	--
BnaC08G0257700ZS	0.982788	14	BnaC08g19160D	AT1G20070	--	--
BnaC08G0268200ZS	0.948133	14	--	AT1G20940	--	--
BnaC08G0268700ZS	0.949775	14	--	AT1G20240	--	--
BnaC08G0268800ZS	0.937583	14	--	AT1G20940	--	--
BnaC08G0281000ZS	0.943993	14	--	AT1G27420	--	--
BnaC08G0292700ZS	0.981086	14	BnaC08g20600D	AT3G48940	--	--
BnaC08G0292900ZS	0.926655	14	BnaC08g20620D	AT3G48950	--	--
BnaC08G0300600ZS	0.939714	14	BnaC08g21420D	AT3G49850	TRB3	MYB
BnaC08G0306500ZS	0.964606	14	-	AT1G20790	--	--
BnaC08G0306700ZS	0.939608	14	BnaC08g21830D	AT5G63240	--	--
BnaC08G0321900ZS	0.942126	14	--	AT3G51970	ASAT1	--
BnaC08G0328100ZS	0.911852	14	BnaC08g23830D	AT1G63105	--	--
BnaC08G0331100ZS	0.835714	14	BnaC08g24120D	AT3G52950	CBSCBSPB3	--
BnaC08G0346100ZS	0.976655	14	BnaC08g25380D	AT2G25230	MYB100	MYB
BnaC08G0370300ZS	0.957151	14	BnaC08g28090D	--	--	--
BnaC08G0395400ZS	0.936345	14	BnaC08g30570D	AT3G60350	ARABIDILLO-2	--
BnaC08G0402400ZS	0.933003	14	BnaC08g31240D	AT3G61280	--	--
BnaC08G0422400ZS	0.95124	14	-	AT2G26320	AGL33	M-type
BnaC08G0425600ZS	0.96758	14	BnaC08g33380D	AT2G25560	--	--
BnaC08G0431400ZS	0.807094	14	BnaC08g33890D	AT2G24610	CNGC14	--
BnaC08G0435800ZS	0.88637	14	-	AT2G23990	ENODL11	--
BnaC08G0440600ZS	0.887725	14	BnaC08g34710D	AT2G22942	--	--
BnaC08G0448200ZS	0.939272	14	BnaC08g35430D	AT3G18140	--	--
BnaC08G0482900ZS	0.900163	14	BnaC08g38710D	AT1G15757	--	--
BnaC08G0490800ZS	0.944827	14	BnaC08g39600D	AT1G14455	--	--
BnaC08G0493800ZS	0.911523	14	BnaC08g39880D	AT1G14130	--	--
BnaC09G0002500ZS	0.913829	14	-	AT4G01500	NGA4	B3
BnaC09G0009100ZS	0.89866	14	-	AT4G02300	PME39	--
BnaC09G0015000ZS	0.815736	14	BnaC09g00430D	AT4G03070	AOP1	--
BnaC09G0018800ZS	0.949853	14	BnaC09g00840D	AT4G03570	--	--
BnaC09G0033100ZS	0.964715	14	--	AT3G28330	--	--
BnaC09G0045900ZS	0.972989	14	--	AT5G27880	--	C2H2
BnaC09G0062500ZS	0.9659	14	BnaC09g04890D	AT5G23380	--	--
BnaC09G0070900ZS	0.974172	14	-	AT1G51240	--	--
BnaC09G0075500ZS	0.920889	14	BnaCnng15650D	AT5G63070	RPS15F	--
BnaC09G0080700ZS	0.984016	14	BnaC09g06190D	AT3G04100	AGL57	M-type
BnaC09G0112500ZS	0.90119	14	BnaC09g09190D	AT2G16970	MEE15	--
BnaC09G0120100ZS	0.913742	14	BnaC09g09710D	AT5G38440	--	--
BnaC09G0122900ZS	0.821391	14	BnaC09g51080D	AT2G18650	ATL49	--
BnaC09G0123400ZS	0.96979	14	BnaC03g77430D	AT1G22000	--	--
BnaC09G0127200ZS	0.892593	14	-	AT1G36000	LBD5	LBD
BnaC09G0130000ZS	0.983774	14	BnaC09g10240D	AT5G06030	--	--
BnaC09G0140500ZS	0.968519	14	BnaA09g10910D	--	--	--
BnaC09G0146000ZS	0.891644	14	BnaC09g11750D	AT1G63960	--	--
BnaC09G0177000ZS	0.973932	14	BnaC01g38620D	AT1G26795	--	--
BnaC09G0181300ZS	0.889599	14	BnaC09g14370D	AT1G18590	SOT17	--
BnaC09G0187200ZS	0.980575	14	-	AT1G60470	GOLS4	--
BnaC09G0203800ZS	0.984764	14	BnaC09g16060D	AT5G60380	--	--
BnaC09G0244700ZS	0.94174	14	BnaC09g19880D	AT5G46871	--	--
BnaC09G0266200ZS	0.892197	14	BnaC09g22220D	AT5G47550	CYS5	--
BnaC09G0270300ZS	0.823884	14	BnaC09g21780D	AT4G05380	--	--
BnaC09G0279000ZS	0.955252	14	BnaC09g22770D	AT4G04580	--	G2-like
BnaC09G0292600ZS	0.98106	14	BnaC09g23860D	AT4G11560	--	--
BnaC09G0306200ZS	0.845729	14	--	AT4G09960	AGL11	--
BnaC09G0348800ZS	0.948975	14	-	AT1G15757	--	--
BnaC09G0355900ZS	0.957384	14	--	--	--	--
BnaC09G0383200ZS	0.925668	14	-	--	--	--
BnaC09G0418100ZS	0.927792	14	-	AT4G11510	RALFL28	--
BnaC09G0424100ZS	0.975105	14	-	--	--	--
BnaC09G0426000ZS	0.916341	14	BnaC09g34450D	AT5G59120	ATSBT4.13	--
BnaC09G0443600ZS	0.934014	14	BnaC09g36070D	AT5G22990	--	C2H2
BnaC09G0455100ZS	0.901987	14	BnaC09g36860D	AT5G21150	AGO9	--
BnaC09G0474000ZS	0.886572	14	BnaC09g38700D	--	--	--
BnaC09G0493500ZS	0.881856	14	BnaC09g40850D	AT5G17150	--	--
BnaC09G0518000ZS	0.895082	14	BnaC09g43090D	AT5G14400	CYP724A1	--
BnaC09G0518100ZS	0.909282	14	BnaC02g05340D	AT5G14400	CYP724A1	--
BnaC09G0520300ZS	0.838256	14	BnaC09g54550D	AT5G14130	PER55	--
BnaC09G0522800ZS	0.979734	14	BnaC09g43320D	AT5G13825	--	--
BnaC09G0530800ZS	0.920845	14	BnaC09g44100D	AT5G12980	--	--
BnaC09G0533600ZS	0.956475	14	BnaC09g44330D	AT5G12400	--	--
BnaC09G0539700ZS	0.950909	14	BnaC09g44890D	AT5G05030	--	--
BnaC09G0541000ZS	0.958105	14	BnaC09g45030D	AT5G11530	EMF1	--
BnaC09G0544900ZS	0.92762	14	-	AT1G64870	--	--
BnaC09G0574400ZS	0.87238	14	BnaC09g48380D	AT5G07210	ARR21	ARR-B
BnaC09G0578800ZS	0.807993	14	BnaC09g48630D	AT5G06500	AGL96	--
BnaC09G0586700ZS	0.911159	14	BnaC09g49280D	AT1G71880	SUC1	--
BnaC09G0586800ZS	0.908518	14	--	AT5G06170	SUC9	--
BnaC09G0595200ZS	0.977119	14	BnaC09g50180D	AT5G05120	--	C2H2
BnaC09G0605000ZS	0.922976	14	BnaCnng10350D	AT5G04120	IPSP	--
BnaC09G0609800ZS	0.910663	14	BnaCnng02700D	AT4G01000	--	--
Bnascaffold0026G0025300ZS	0.961778	14	--	AT3G03260	HDG8	HD-ZIP
Bnascaffold0026G0028200ZS	0.928078	14	--	AT3G20210	dVPE	--
Bnascaffold0026G0032500ZS	0.96757	14	--	AT4G00295	--	--
Bnascaffold0027G0005700ZS	0.940105	14	--	--	--	--
Bnascaffold0027G0006300ZS	0.968606	14	--	--	--	--
Bnascaffold0027G0007000ZS	0.92608	14	BnaA01g31940D	AT3G10195	--	--
Bnascaffold0027G0007100ZS	0.927295	14	BnaA01g31930D	AT3G10195	--	--
Bnascaffold0027G0028900ZS	0.972604	14	--	AT3G10195	--	--
Bnascaffold0027G0035000ZS	0.993456	14	--	--	--	--
Bnascaffold0027G0035300ZS	0.963585	14	--	AT5G61730	ATATH11	--
Bnascaffold0163G0000400ZS	0.929981	14	-	AT1G55775	--	--
Bnascaffold0308G0000200ZS	0.808138	14	--	AT5G06500	AGL96	--
Bnascaffold0432G0000400ZS	0.966026	14	--	AT4G00295	--	--
Bnascaffold2018G0000100ZS	0.812462	14	--	AT1G49340	PI4KA1	--
BnaA01G0012700ZS	0.845498	32	BnaA01g00300D	AT4G37740	GRF2	GRF
BnaA01G0027000ZS	0.841528	32	BnaA01g01740D	AT4G35810	--	--
BnaA01G0042400ZS	0.895715	32	BnaA01g03190D	AT4G33800	--	--
BnaA01G0046400ZS	0.829409	32	BnaA01g03620D	AT4G33220	PME44	--
BnaA01G0066700ZS	0.871915	32	BnaA01g06380D	AT2G24050	EIF(ISO)4G2	--
BnaA01G0143700ZS	0.86553	32	BnaA01g14140D	AT4G24790	F22K18.10	--
BnaA01G0179200ZS	0.890619	32	BnaA01g17830D	AT5G64070	PI4KB1	--
BnaA01G0184800ZS	0.817311	32	BnaA01g17090D	AT4G16600	PGSIP7	--
BnaA01G0200800ZS	0.900253	32	BnaA01g18850D	AT2G03750	SOT11	--
BnaA01G0202100ZS	0.805819	32	BnaA01g18960D	AT4G14770	TCX2	CPP
BnaA01G0211800ZS	0.919167	32	BnaA01g35550D	AT3G50570	--	--
BnaA01G0225000ZS	0.867567	32	BnaA01g20320D	AT3G48270	CYP71A26	--
BnaA01G0225300ZS	0.80575	32	BnaA01g20290D	AT3G48300	CYP71A23	--
BnaA01G0269700ZS	0.801707	32	BnaA01g22120D	AT1G60030	NAT7	--
BnaA01G0285700ZS	0.832108	32	BnaA01g23220D	AT5G45100	BRG1	--
BnaA01G0304600ZS	0.874351	32	BnaA01g36520D	AT3G21770	PER30	--
BnaA01G0353000ZS	0.847134	32	BnaA01g29320D	AT3G29410	TPS25	--
BnaA01G0358900ZS	0.837498	32	BnaA09g52100D	AT5G49040	DIR3	--
BnaA01G0407200ZS	0.951219	32	--	--	--	--
BnaA02G0014000ZS	0.876673	32	BnaAnng00800D	AT5G03820	--	--
BnaA02G0039600ZS	0.92487	32	BnaA02g00930D	AT5G11320	YUC4	--
BnaA02G0069800ZS	0.84881	32	BnaA02g03590D	AT5G17430	BBM	AP2
BnaA02G0071800ZS	0.862692	32	-	AT5G17810	WOX12	WOX
BnaA02G0140500ZS	0.896798	32	--	AT5G53210	SPCH	bHLH
BnaA02G0143300ZS	0.813789	32	BnaA02g10630D	AT5G52860	ABCG8	--
BnaA02G0201100ZS	0.927296	32	--	AT4G02480	--	--
BnaA02G0241500ZS	0.942308	32	BnaA02g19560D	AT1G66550	WRKY67	WRKY
BnaA02G0260100ZS	0.85521	32	--	--	--	--
BnaA02G0267900ZS	0.880475	32	BnaA02g21790D	AT4G11210	DIR14	--
BnaA02G0268100ZS	0.851059	32	--	AT4G11210	DIR14	--
BnaA02G0289000ZS	0.869019	32	BnaA02g22840D	AT5G44700	GSO2	--
BnaA02G0308600ZS	0.822479	32	BnaA02g25490D	AT5G47500	PME68	--
BnaA02G0317600ZS	0.858597	32	BnaA02g25920D	AT2G01770	VIT1	--
BnaA02G0339300ZS	0.827636	32	BnaA02g28280D	AT3G26790	FUS3	B3
BnaA02G0346400ZS	0.829828	32	BnaA02g29060D	AT3G27785	MYB118	MYB
BnaA02G0378400ZS	0.888103	32	BnaA02g31790D	AT5G25950	--	--
BnaA03G0005700ZS	0.864714	32	BnaA03g55030D	AT5G02170	--	--
BnaA03G0010500ZS	0.806987	32	BnaA03g00910D	AT5G03510	--	C2H2
BnaA03G0028300ZS	0.931191	32	BnaA03g02140D	AT5G07560	GRP20	--
BnaA03G0050800ZS	0.826342	32	BnaA03g04090D	AT5G12950	--	--
BnaA03G0098900ZS	0.941146	32	BnaA03g08960D	AT3G45310	--	--
BnaA03G0111600ZS	0.838787	32	BnaA03g10230D	AT5G57500	--	--
BnaA03G0121500ZS	0.8451	32	BnaA03g11420D	AT5G55410	--	--
BnaA03G0208800ZS	0.824012	32	-	--	--	--
BnaA03G0208900ZS	0.805046	32	BnaA03g19980D	AT2G43020	PAO2	--
BnaA03G0219600ZS	0.844628	32	BnaA03g21110D	AT2G45190	YAB1	YABBY
BnaA03G0220700ZS	0.880765	32	BnaA03g56800D	AT3G60890	ZPR2	--
BnaA03G0236200ZS	0.840337	32	BnaA03g22580D	AT5G58784	--	--
BnaA03G0241300ZS	0.928967	32	BnaA03g23100D	AT2G21650	RL2	--
BnaA03G0253800ZS	0.915998	32	BnaA03g24290D	AT4G10260	--	--
BnaA03G0262400ZS	0.827914	32	BnaA03g25440D	AT4G04460	APA3	--
BnaA03G0305900ZS	0.805048	32	BnaA03g29740D	AT3G06880	--	--
BnaA03G0320900ZS	0.856105	32	-	AT3G10780	--	--
BnaA03G0336200ZS	0.839325	32	BnaA03g33180D	AT3G13960	GRF5	GRF
BnaA03G0338500ZS	0.89396	32	BnaA03g33430D	AT3G32030	TPS30	--
BnaA03G0338600ZS	0.920231	32	-	AT3G14490	TPS17	--
BnaA03G0345100ZS	0.917032	32	BnaA03g34090D	AT3G16210	--	--
BnaA03G0382100ZS	0.843507	32	BnaA03g37650D	AT4G22100	BGLU3	--
BnaA03G0382600ZS	0.819081	32	BnaA03g37720D	AT3G25160	--	--
BnaA03G0409800ZS	0.813764	32	BnaA03g40220D	AT5G51860	--	MIKC
BnaA03G0410000ZS	0.954707	32	BnaA03g40240D	AT3G29410	TPS25	--
BnaA03G0430100ZS	0.895382	32	BnaA03g42210D	AT3G47360	HSD3	--
BnaA03G0455900ZS	0.831494	32	BnaA03g44380D	AT4G20040	--	--
BnaA03G0463900ZS	0.897778	32	-	--	--	--
BnaA03G0500100ZS	0.814178	32	BnaA03g48800D	AT4G27760	FEY	--
BnaA03G0503000ZS	0.840777	32	BnaA03g49100D	AT4G28190	ULT1	--
BnaA03G0527700ZS	0.858106	32	BnaA03g51650D	AT4G31690	REM9	B3
BnaA03G0528600ZS	0.872091	32	-	AT4G31805	POLAR	--
BnaA03G0551800ZS	0.890098	32	BnaAnng08230D	AT4G35725	--	--
BnaA03G0578200ZS	0.801811	32	-	AT1G60980	GA20OX4	--
BnaA04G0022900ZS	0.81526	32	BnaA04g01830D	AT3G58750	CSY2	--
BnaA04G0046600ZS	0.837323	32	-	AT3G54710	CDT1B	--
BnaA04G0063500ZS	0.839257	32	BnaA04g05530D	AT3G52340	SPP3B	--
BnaA04G0086600ZS	0.910708	32	--	--	--	--
BnaA04G0163800ZS	0.888889	32	BnaA04g14580D	AT2G24645	REM14	B3
BnaA04G0164000ZS	0.849782	32	BnaC04g36220D	AT4G00260	REM15.15	B3
BnaA04G0189900ZS	0.862357	32	BnaA04g28650D	AT2G29350	SAG13	--
BnaA04G0213800ZS	0.804553	32	BnaA04g19310D	AT2G33280	--	--
BnaA04G0216500ZS	0.820841	32	BnaA04g19650D	AT2G33640	PAT21	--
BnaA04G0231800ZS	0.865949	32	BnaAnng07680D	AT2G36026	--	--
BnaA04G0269700ZS	0.849625	32	BnaA04g24400D	AT2G42290	--	--
BnaA05G0035800ZS	0.946879	32	BnaA05g34400D	AT2G43050	PME16	--
BnaA05G0088800ZS	0.834672	32	BnaA05g08220D	AT2G36026	--	--
BnaA05G0109500ZS	0.844867	32	BnaA05g10320D	AT2G33290	SUVH2	--
BnaA05G0117000ZS	0.907587	32	BnaA05g10860D	AT2G32415	--	--
BnaA05G0157700ZS	0.882999	32	BnaA05g14100D	AT1G53860	--	--
BnaA05G0169200ZS	0.837925	32	BnaA05g15100D	AT1G51960	IQD27	--
BnaA05G0349900ZS	0.911111	32	BnaA05g20140D	AT3G20740	FIE	--
BnaA05G0356900ZS	0.855113	32	BnaA05g18930D	AT3G20130	CYP705A22	--
BnaA05G0379500ZS	0.871536	32	BnaA05g22250D	AT3G18010	WOX1	WOX
BnaA05G0382400ZS	0.917267	32	-	--	--	--
BnaA05G0412000ZS	0.814626	32	BnaA05g25480D	AT3G13960	GRF5	GRF
BnaA05G0422200ZS	0.821504	32	BnaA05g26310D	AT3G12880	--	--
BnaA06G0056900ZS	0.852397	32	BnaA06g37940D	AT1G09380	--	--
BnaA06G0062600ZS	0.869807	32	BnaA06g38000D	AT1G10010	AAP8	--
BnaA06G0097300ZS	0.841355	32	--	AT2G21050	LAX2	--
BnaA06G0097400ZS	0.895971	32	--	AT2G21050	LAX2	--
BnaA06G0146200ZS	0.868056	32	-	AT2G21050	LAX2	--
BnaA06G0147100ZS	0.878293	32	BnaA06g14730D	AT1G20870	IDM3	--
BnaA06G0148000ZS	0.935864	32	BnaA07g11160D	AT1G20960	emb1507	--
BnaA06G0154200ZS	0.826469	32	BnaA06g15390D	AT1G21670	--	--
BnaA06G0159300ZS	0.820705	32	BnaA06g15950D	AT3G49380	iqd15	--
BnaA06G0160200ZS	0.843808	32	BnaA06g16020D	AT1G30800	--	--
BnaA06G0287700ZS	0.816569	32	BnaA06g22800D	AT5G63650	SRK2H	--
BnaA06G0303000ZS	0.860876	32	-	AT5G65380	--	--
BnaA06G0371900ZS	0.909195	32	BnaA06g30920D	AT3G29300	--	--
BnaA06G0380900ZS	0.8164	32	BnaA06g31890D	AT3G27785	MYB118	MYB
BnaA06G0387700ZS	0.834458	32	BnaA06g32660D	AT3G26790	FUS3	B3
BnaA07G0010900ZS	0.83045	32	BnaA07g01150D	AT2G19540	--	--
BnaA07G0066600ZS	0.839628	32	BnaA07g05440D	AT3G24605	--	--
BnaA07G0107300ZS	0.902173	32	BnaA07g37050D	AT1G53945	--	--
BnaA07G0111300ZS	0.819367	32	BnaA07g09200D	AT1G27080	NPF2.12	--
BnaA07G0113600ZS	0.812684	32	BnaA07g09590D	AT1G27120	B3GALT17	--
BnaA07G0114500ZS	0.875032	32	BnaA07g09690D	AT1G27080	NPF2.12	--
BnaA07G0124400ZS	0.926885	32	--	--	--	--
BnaA07G0171500ZS	0.908003	32	BnaA07g14780D	AT5G39820	ANAC094	NAC
BnaA07G0172600ZS	0.887881	32	BnaA07g14890D	AT5G40240	--	--
BnaA07G0181300ZS	0.8955	32	BnaA07g15780D	AT3G52810	PAP21	--
BnaA07G0201600ZS	0.855701	32	BnaA07g38010D	AT2G45190	YAB1	YABBY
BnaA07G0214900ZS	0.824679	32	BnaA07g38030D	AT3G61250	AtMYB17	MYB
BnaA07G0224900ZS	0.827726	32	BnaA07g38270D	AT1G80080	TMM	--
BnaA07G0232100ZS	0.857388	32	BnaA07g20440D	AT1G79180	ATMYB63	MYB
BnaA07G0256000ZS	0.800614	32	BnaA07g22690D	AT1G73360	HDG11	--
BnaA07G0289100ZS	0.843937	32	BnaA07g26010D	AT1G64820	--	--
BnaA07G0353900ZS	0.861049	32	BnaAnng09060D	AT1G75640	--	--
BnaA08G0091100ZS	0.868659	32	BnaA08g29350D	AT4G14805	--	--
BnaA08G0118300ZS	0.903438	32	BnaA08g30470D	AT5G44560	VPS2.2	--
BnaA08G0129700ZS	0.876804	32	-	--	--	--
BnaA08G0134700ZS	0.839394	32	BnaA08g11130D	AT4G34520	FAE1	--
BnaA08G0140600ZS	0.908266	32	BnaA08g11520D	AT4G33600	--	--
BnaA08G0244200ZS	0.938104	32	BnaA08g21440D	AT3G43660	--	--
BnaA08G0258300ZS	0.904833	32	BnaA08g22770D	AT1G18140	LAC1	--
BnaA08G0269400ZS	0.915574	32	BnaC06g42960D	AT1G15170	--	--
BnaA08G0281000ZS	0.8438	32	-	AT1G12000	PFP-BETA1	--
BnaA09G0002200ZS	0.800933	32	-	AT4G00220	LBD30	LBD
BnaA09G0010500ZS	0.815793	32	BnaCnng02510D	AT4G00220	LBD30	LBD
BnaA09G0012500ZS	0.8832	32	BnaCnng02310D	AT4G00460	ROPGEF3	--
BnaA09G0044700ZS	0.878681	32	BnaA09g02630D	AT3G29385	--	--
BnaA09G0061700ZS	0.875676	32	BnaA09g04320D	AT1G50980	--	--
BnaA09G0063100ZS	0.818382	32	BnaA09g04440D	AT5G25820	--	--
BnaA09G0110400ZS	0.950163	32	BnaA09g08920D	AT2G16970	MEE15	--
BnaA09G0215600ZS	0.813758	32	BnaA09g18420D	AT5G47670	NFYB6	NF-YB
BnaA09G0235900ZS	0.807943	32	BnaA09g20270D	AT4G04750	--	--
BnaA09G0256100ZS	0.886325	32	BnaA09g22410D	AT4G10710	SPT16	--
BnaA09G0264600ZS	0.922533	32	-	AT5G55320	AT7	--
BnaA09G0405600ZS	0.952255	32	BnaA09g25750D	AT1G23520	--	--
BnaA09G0407900ZS	0.836733	32	BnaA09g25940D	AT1G30580	--	--
BnaA09G0410700ZS	0.808339	32	BnaA09g26210D	AT1G30300	--	--
BnaA09G0476800ZS	0.851272	32	BnaA09g31770D	AT3G51220	--	--
BnaA09G0545400ZS	0.912745	32	BnaA09g38080D	AT3G59850	--	--
BnaA09G0558600ZS	0.831676	32	BnaA09g39380D	AT3G61660	--	--
BnaA09G0577700ZS	0.830116	32	BnaA09g41120D	AT5G50375	CPI1	--
BnaA09G0578900ZS	0.820674	32	BnaA09g41270D	AT2G24650	REM13	--
BnaA09G0585000ZS	0.863408	32	BnaA09g41820D	AT2G23800	GGPPS2	--
BnaA09G0594100ZS	0.832373	32	BnaA09g42770D	AT2G22230	--	--
BnaA09G0606200ZS	0.939985	32	--	AT4G16700	PSD1	--
BnaA09G0609700ZS	0.911516	32	BnaA09g44250D	AT1G19250	FMO1	--
BnaA09G0632300ZS	0.845626	32	BnaA09g56930D	AT2G02040	NPF8.3	--
BnaA09G0649500ZS	0.844614	32	BnaA09g47400D	AT1G12064	--	--
BnaA09G0662200ZS	0.809367	32	BnaA09g48460D	AT1G09380	--	--
BnaA10G0017100ZS	0.844264	32	BnaA10g01770D	AT1G03270	CBSDUF4	--
BnaA10G0019400ZS	0.970313	32	-	AT1G03920	--	--
BnaA10G0033100ZS	0.849419	32	BnaA10g03180D	AT1G05160	KAO1	--
BnaA10G0085800ZS	0.853576	32	BnaA10g08030D	AT1G65481	--	--
BnaA10G0227300ZS	0.940255	32	BnaA10g29920D	AT5G12460	--	--
BnaA10G0236600ZS	0.917004	32	-	AT5G11320	YUC4	--
BnaA10G0237800ZS	0.819899	32	BnaA10g21290D	AT5G11160	APT5	--
BnaC01G0020500ZS	0.880536	32	BnaC01g01820D	AT4G37050	PLP3	--
BnaC01G0033500ZS	0.80114	32	BnaC01g03010D	AT4G35590	RKD5	Nin-like
BnaC01G0082100ZS	0.874396	32	BnaC01g07940D	--	--	--
BnaC01G0252600ZS	0.861519	32	BnaC01g22680D	AT2G03750	SOT11	--
BnaC01G0330400ZS	0.804318	32	BnaC01g28480D	AT1G60030	NAT7	--
BnaC01G0443400ZS	0.858216	32	-	AT3G13960	GRF5	GRF
BnaC02G0080700ZS	0.870757	32	BnaC02g44180D	AT5G17430	BBM	AP2
BnaC02G0085700ZS	0.8758	32	--	--	--	--
BnaC02G0103100ZS	0.829213	32	BnaA02g05000D	AT5G20635	GG3	--
BnaC02G0189400ZS	0.877536	32	--	--	--	--
BnaC02G0197200ZS	0.88377	32	BnaC02g16220D	AT4G18110	--	--
BnaC02G0256300ZS	0.843504	32	BnaC02g20570D	AT1G71120	GLIP6	--
BnaC02G0332100ZS	0.818984	32	-	AT4G00220	LBD30	LBD
BnaC02G0419800ZS	0.814954	32	BnaC02g33430D	AT5G47670	NFYB6	NF-YB
BnaC02G0419900ZS	0.833398	32	BnaC02g33440D	AT5G47670	NFYB6	--
BnaC02G0429500ZS	0.852137	32	-	AT2G01770	VIT1	--
BnaC02G0456000ZS	0.802729	32	BnaC02g36350D	AT3G26790	FUS3	B3
BnaC02G0466000ZS	0.951598	32	BnaC02g37090D	AT3G27785	MYB118	MYB
BnaC02G0482900ZS	0.847454	32	BnaC02g38340D	AT5G48100	TT10	--
BnaC02G0549100ZS	0.809608	32	BnaC02g43770D	AT5G65410	ZHD1	ZF-HD
BnaC03G0009000ZS	0.884423	32	--	AT5G02170	--	--
BnaC03G0035000ZS	0.941488	32	BnaC03g03160D	AT5G07572	--	--
BnaC03G0035100ZS	0.933038	32	BnaC03g03170D	AT5G07560	GRP20	--
BnaC03G0046700ZS	0.943103	32	--	--	--	--
BnaC03G0101800ZS	0.813738	32	BnaC03g10200D	AT5G20635	GG3	--
BnaC03G0150200ZS	0.83681	32	BnaC03g14980D	AT5G53520	OPT8	--
BnaC03G0247700ZS	0.86539	32	-	AT2G43200	--	--
BnaC03G0247800ZS	0.894246	32	BnaA03g20130D	AT2G43200	--	--
BnaC03G0282000ZS	0.894137	32	BnaC03g26940D	AT5G19100	--	--
BnaC03G0285800ZS	0.828224	32	-	AT2G21510	--	--
BnaC03G0312800ZS	0.818349	32	BnaC03g29850D	AT4G04460	APA3	--
BnaC03G0332300ZS	0.924837	32	-	AT3G26100	--	--
BnaC03G0406700ZS	0.905199	32	BnaC03g38590D	AT3G14490	TPS17	--
BnaC03G0407300ZS	0.817396	32	BnaC03g38670D	AT3G14630	CYP72A9	--
BnaC03G0417900ZS	0.898268	32	BnaC03g39660D	AT3G16490	IQD26	--
BnaC03G0461200ZS	0.941132	32	--	--	--	--
BnaC03G0572100ZS	0.913695	32	-	--	--	--
BnaC03G0583500ZS	0.912479	32	-	--	--	--
BnaC03G0753600ZS	0.91732	32	BnaC03g66480D	AT4G33600	--	--
BnaC03G0763400ZS	0.860743	32	BnaC03g67400D	AT4G31770	DBR1	--
BnaC03G0805000ZS	0.92668	32	--	AT1G54170	CID3	--
BnaC04G0024700ZS	0.838437	32	BnaC04g01730D	AT2G41225	--	--
BnaC04G0092700ZS	0.869689	32	BnaC04g07940D	AT2G37380	MAKR3	--
BnaC04G0136900ZS	0.836282	32	BnaC04g11250D	AT2G33290	SUVH2	--
BnaC04G0169900ZS	0.891762	32	BnaC04g54330D	AT2G26720	--	--
BnaC04G0192500ZS	0.859942	32	-	AT5G23300	PYRD	--
BnaC04G0214100ZS	0.853535	32	BnaC04g17650D	AT5G42930	--	--
BnaC04G0232300ZS	0.818833	32	-	AT1G60980	GA20OX4	--
BnaC04G0265200ZS	0.878305	32	-	AT4G38950	--	--
BnaC04G0277200ZS	0.816667	32	-	AT5G26920	CBP60G	--
BnaC04G0297900ZS	0.835521	32	-	AT3G57650	LPAT2	--
BnaC04G0346100ZS	0.885185	32	-	AT1G14800	--	--
BnaC04G0362400ZS	0.892929	32	-	--	--	--
BnaC04G0364000ZS	0.808084	32	BnaCnng14640D	AT4G13210	--	--
BnaC04G0421000ZS	0.928051	32	BnaC04g34350D	AT5G38865	--	--
BnaC04G0455600ZS	0.86525	32	BnaC04g36680D	AT2G24260	BHLH66	bHLH
BnaC04G0459500ZS	0.882202	32	BnaC04g36230D	AT2G24645	REM14	B3
BnaC04G0459600ZS	0.889275	32	BnaCnng26490D	AT4G00260	REM15.15	B3
BnaC04G0499900ZS	0.866033	32	BnaCnng25940D	AT2G30370	EPFL6	--
BnaC04G0511400ZS	0.853861	32	BnaC04g42350D	AT2G31480	--	--
BnaC04G0516200ZS	0.832697	32	BnaC04g42640D	AT2G31470	DOR	--
BnaC04G0581300ZS	0.851533	32	BnaC04g47600D	AT2G41340	NRPD5B	--
BnaC04G0604600ZS	0.836176	32	BnaC04g56960D	AT2G45420	LBD18	LBD
BnaC05G0054000ZS	0.876045	32	BnaC05g05200D	AT1G07473	--	--
BnaC05G0054600ZS	0.837165	32	BnaC05g05260D	AT4G05460	SKIP19	--
BnaC05G0078300ZS	0.801815	32	BnaC08g42430D	AT1G10010	AAP8	--
BnaC05G0104600ZS	0.832185	32	-	AT1G12064	--	--
BnaC05G0107900ZS	0.936842	32	BnaC05g49380D	AT1G13620	RGF2	--
BnaC05G0112600ZS	0.818488	32	BnaC05g10400D	AT1G14130	--	--
BnaC05G0138500ZS	0.876274	32	BnaC05g12670D	AT1G78960	LUP2	--
BnaC05G0201700ZS	0.815651	32	BnaC05g18400D	AT1G23000	--	--
BnaC05G0203900ZS	0.884456	32	BnaC05g18520D	AT1G23210	AtGH9B6	--
BnaC05G0267300ZS	0.93058	32	-	AT1G23520	--	--
BnaC05G0316400ZS	0.818122	32	BnaC05g25560D	AT1G47740	--	--
BnaC05G0343600ZS	0.836086	32	BnaC05g28910D	AT1G32190	--	--
BnaC05G0380600ZS	0.818348	32	--	AT5G43080	CYCA3-1	--
BnaC05G0389400ZS	0.913063	32	BnaC05g31930D	AT5G36150	PEN3	--
BnaC05G0389500ZS	0.91463	32	--	AT4G15370	BARS1	--
BnaC05G0463800ZS	0.806257	32	BnaCnng28460D	AT3G13960	GRF5	GRF
BnaC05G0481100ZS	0.866208	32	-	AT3G12060	TBL1	--
BnaC05G0499200ZS	0.831508	32	BnaC05g42890D	AT5G04060	--	--
BnaC05G0559600ZS	0.850327	32	BnaC05g48890D	AT3G01516	--	--
BnaC06G0090300ZS	0.88237	32	BnaC06g07490D	AT1G55680	--	--
BnaC06G0164600ZS	0.814191	32	BnaC06g12860D	AT5G40240	--	--
BnaC06G0208800ZS	0.805258	32	-	--	--	--
BnaC06G0242000ZS	0.819176	32	BnaC07g48330D	AT1G80080	TMM	--
BnaC06G0261000ZS	0.882727	32	BnaC06g20950D	AT1G77520	--	--
BnaC06G0315200ZS	0.83115	32	--	--	--	--
BnaC06G0416800ZS	0.855827	32	BnaC06g36320D	AT1G75640	--	--
BnaC06G0436400ZS	0.901352	32	-	AT1G77960	--	--
BnaC07G0021500ZS	0.918616	32	-	--	--	--
BnaC07G0031000ZS	0.930761	32	-	--	--	--
BnaC07G0091200ZS	0.927507	32	BnaC07g47860D	AT2G06020	--	G2-like
BnaC07G0100300ZS	0.841936	32	BnaC07g07020D	AT3G24605	--	--
BnaC07G0116000ZS	0.878933	32	BnaCnng35530D	--	--	--
BnaC07G0157400ZS	0.846209	32	-	AT1G25270	--	--
BnaC07G0164800ZS	0.921827	32	BnaC07g12350D	AT1G26680	REM17	B3
BnaC07G0166000ZS	0.82963	32	-	AT2G16405	--	--
BnaC07G0247300ZS	0.86433	32	BnaC07g18990D	AT5G46220	--	--
BnaC07G0299600ZS	0.834664	32	-	AT3G26790	FUS3	B3
BnaC07G0319900ZS	0.902983	32	BnaC07g25750D	AT3G29300	--	--
BnaC07G0354200ZS	0.90243	32	BnaC07g28940D	AT5G25950	--	--
BnaC07G0381900ZS	0.875087	32	BnaC07g49900D	AT5G51860	--	MIKC
BnaC07G0384400ZS	0.807855	32	BnaC07g31420D	AT5G61660	--	--
BnaC07G0404100ZS	0.904222	32	BnaC07g33280D	AT3G47360	HSD3	--
BnaC07G0444500ZS	0.847585	32	BnaC07g37550D	AT4G22756	SMO1-2	--
BnaC07G0489200ZS	0.921133	32	BnaC07g41920D	AT5G49000	--	--
BnaC07G0506300ZS	0.862907	32	BnaC07g43500D	AT4G31805	POLAR	--
BnaC07G0533100ZS	0.833268	32	BnaC07g46180D	AT4G36700	--	--
BnaC08G0103600ZS	0.904061	32	-	AT1G32361	ATL81	--
BnaC08G0221200ZS	0.960341	32	BnaC03g56860D	--	--	--
BnaC08G0234500ZS	0.926584	32	BnaC08g16760D	--	--	--
BnaC08G0243900ZS	0.897387	32	BnaC08g17780D	AT1G18140	LAC1	--
BnaC08G0277100ZS	0.94936	32	--	AT1G23600	--	--
BnaC08G0277500ZS	0.942181	32	BnaA08g20370D	AT1G23600	--	--
BnaC08G0296800ZS	0.827667	32	BnaC08g21080D	AT3G49380	iqd15	--
BnaC08G0377600ZS	0.950066	32	BnaC08g28730D	--	--	--
BnaC08G0391500ZS	0.947458	32	BnaC08g30060D	AT3G59850	--	--
BnaC08G0391700ZS	0.935115	32	BnaC08g30110D	AT4G02480	--	--
BnaC08G0406100ZS	0.832803	32	BnaC08g31530D	AT3G61660	--	--
BnaC08G0415500ZS	0.874254	32	BnaC08g32440D	AT3G62730	--	--
BnaC08G0416200ZS	0.864226	32	-	AT3G62810	--	--
BnaC08G0429300ZS	0.890645	32	BnaC08g33670D	AT5G50375	CPI1	--
BnaC08G0436400ZS	0.84931	32	-	AT2G23800	GGPPS2	--
BnaC08G0463700ZS	0.893434	32	BnaC08g49410D	AT1G19250	FMO1	--
BnaC08G0474100ZS	0.936547	32	BnaC08g37870D	AT1G17285	--	--
BnaC08G0487600ZS	0.835891	32	BnaC08g39180D	AT1G14950	--	--
BnaC08G0490000ZS	0.845273	32	BnaC08g39460D	AT2G02040	NPF8.3	--
BnaC08G0506700ZS	0.967564	32	BnaC08g41350D	AT1G12270	HOP1	--
BnaC08G0508600ZS	0.870679	32	BnaC08g41580D	AT1G12064	--	--
BnaC08G0518300ZS	0.822129	32	BnaC08g49840D	AT1G10640	--	--
BnaC08G0525800ZS	0.830088	32	BnaC08g49990D	AT1G09380	--	--
BnaC09G0042300ZS	0.827855	32	BnaC09g03000D	AT5G27200	ACP5	--
BnaC09G0051900ZS	0.806904	32	BnaC09g03920D	AT5G25820	--	--
BnaC09G0173600ZS	0.867446	32	-	--	--	--
BnaC09G0241200ZS	0.914739	32	BnaC09g19540D	AT5G46650	ATL30	--
BnaC09G0244400ZS	0.897627	32	BnaC09g19840D	AT5G46930	--	--
BnaC09G0250300ZS	0.83692	32	BnaC09g20350D	AT5G47670	NFYB6	NF-YB
BnaC09G0262000ZS	0.890547	32	-	--	--	--
BnaC09G0265800ZS	0.928096	32	-	AT5G07460	MRSA2	--
BnaC09G0342900ZS	0.843732	32	--	AT5G52050	--	--
BnaC09G0377200ZS	0.929177	32	BnaC09g31660D	--	--	--
BnaC09G0507500ZS	0.812092	32	BnaC09g42250D	AT5G15600	SP1L4	--
BnaC09G0543800ZS	0.931313	32	BnaC09g45330D	AT5G11320	YUC4	--
BnaC09G0553100ZS	0.896836	32	-	AT2G18960	AHA1	--
BnaC09G0557000ZS	0.921186	32	-	AT5G10140	FLC	MIKC
BnaC09G0608100ZS	0.81822	32	-	AT5G03795	--	--
BnaC09G0624000ZS	0.839779	32	-	AT3G24850	--	--
BnaA01G0356600ZS	0.893519	34	BnaA01g29750D	AT3G13960	GRF5	GRF
BnaA02G0026200ZS	0.925724	34	BnaAnng06430D	AT5G07560	GRP20	--
BnaA02G0118000ZS	0.805931	34	--	--	--	--
BnaA02G0149300ZS	0.912646	34	-	AT5G51490	PME59	--
BnaA02G0263500ZS	0.804396	34	-	AT4G12290	--	--
BnaA03G0018700ZS	0.882165	34	BnaA03g55160D	AT5G05030	--	--
BnaA03G0028100ZS	0.943114	34	BnaA03g02110D	AT5G07530	GRP17	--
BnaA03G0089600ZS	0.841718	34	BnaA03g56060D	AT5G20635	GG3	--
BnaA03G0121700ZS	0.880022	34	BnaA03g11440D	AT5G55370	AT2	--
BnaA03G0242200ZS	0.821517	34	BnaA03g23190D	AT2G41990	--	--
BnaA03G0244900ZS	0.960452	34	-	--	--	--
BnaA03G0351700ZS	0.908177	34	BnaAnng10980D	AT5G25470	--	B3
BnaA03G0453300ZS	0.802365	34	BnaA03g43990D	AT4G19380	FAO4A	--
BnaA04G0012000ZS	0.890916	34	BnaA04g00860D	AT3G43505	LCR30	--
BnaA04G0062600ZS	0.847003	34	--	--	--	--
BnaA04G0068400ZS	0.844221	34	BnaA04g05090D	AT3G52970	CYP76G1	--
BnaA04G0068500ZS	0.857104	34	--	AT4G02590	UNE12	--
BnaA05G0174900ZS	0.810402	34	BnaA05g15540D	AT1G50950	--	--
BnaA06G0011100ZS	0.919485	34	--	--	--	--
BnaA06G0106900ZS	0.875805	34	BnaA06g10530D	AT1G15825	--	--
BnaA06G0167000ZS	0.817398	34	-	AT2G07240	--	--
BnaA06G0295300ZS	0.802808	34	BnaA06g23520D	AT5G64530	ANAC104	NAC
BnaA06G0358400ZS	0.865534	34	--	AT5G49190	SUS2	--
BnaA07G0059900ZS	0.902959	34	BnaA07g04750D	AT2G06020	--	G2-like
BnaA07G0091100ZS	0.832551	34	BnaA07g08060D	AT1G29270	--	--
BnaA07G0201400ZS	0.925836	34	BnaA07g17570D	AT3G57960	--	--
BnaA08G0141300ZS	0.874649	34	-	AT4G33550	--	--
BnaA08G0147800ZS	0.878852	34	BnaA08g12300D	AT4G31940	CYP82C4	--
BnaA09G0023500ZS	0.868645	34	BnaA09g00600D	AT4G02160	--	--
BnaA09G0082100ZS	0.878615	34	-	--	--	--
BnaA09G0121900ZS	0.868778	34	BnaA09g09880D	--	--	--
BnaA09G0124200ZS	0.879397	34	-	AT2G20080	--	--
BnaA09G0450700ZS	0.92807	34	BnaA09g30930D	AT1G23670	--	--
BnaA09G0492300ZS	0.818558	34	-	AT2G19480	NAP12	--
BnaA09G0532500ZS	0.860072	34	BnaA09g37110D	--	--	--
BnaA09G0563300ZS	0.846362	34	BnaA09g39780D	AT3G62300	DUF7	--
BnaA09G0678600ZS	0.925185	34	BnaA09g50140D	AT1G05950	--	--
BnaA09G0700600ZS	0.930039	34	-	AT1G07080	--	--
BnaA10G0029600ZS	0.855615	34	-	AT1G80960	--	--
BnaA10G0029700ZS	0.867433	34	BnaA10g02950D	--	--	--
BnaA10G0173800ZS	0.912243	34	BnaA10g15020D	AT5G20420	CLSY2	--
BnaA10G0243800ZS	0.854673	34	BnaA10g21970D	AT5G10280	MYB92	MYB
BnaC01G0170800ZS	0.857966	34	--	--	--	--
BnaC01G0262300ZS	0.862457	34	BnaC01g23570D	--	--	--
BnaC01G0286200ZS	0.897603	34	--	--	--	--
BnaC01G0378800ZS	0.894671	34	--	AT1G40087	--	--
BnaC01G0510000ZS	0.810927	34	BnaA01g33700D	AT1G26540	--	--
BnaC02G0028400ZS	0.903363	34	BnaC02g01560D	AT5G07560	GRP20	--
BnaC02G0028500ZS	0.958866	34	BnaC02g01550D	AT5G07560	GRP20	--
BnaC02G0071400ZS	0.864588	34	BnaC02g06300D	AT5G01150	--	--
BnaC02G0083400ZS	0.886697	34	BnaC02g07490D	AT5G17810	WOX12	WOX
BnaC02G0096400ZS	0.922314	34	BnaC02g08940D	AT5G19710	--	--
BnaC02G0189200ZS	0.86114	34	BnaC02g15450D	AT3G56060	--	--
BnaC02G0545600ZS	0.810254	34	BnaC02g43420D	AT5G65060	MAF3	MIKC
BnaC03G0034800ZS	0.950351	34	BnaC03g03140D	AT5G07530	GRP17	--
BnaC03G0180300ZS	0.813006	34	BnaC03g17860D	AT2G31980	CYS2	--
BnaC03G0233300ZS	0.811543	34	-	AT2G40475	--	--
BnaC03G0257400ZS	0.811902	34	BnaC03g25070D	AT2G45080	CYCU2-1	--
BnaC03G0308800ZS	0.852265	34	--	AT1G10745	ESF1.2	--
BnaC03G0526200ZS	0.854424	34	BnaC03g49250D	AT4G32830	AUR1	--
BnaC03G0680800ZS	0.826206	34	-	AT4G39917	LCR45	--
BnaC03G0748100ZS	0.880835	34	-	--	--	--
BnaC03G0764100ZS	0.910534	34	-	AT1G26680	REM17	B3
BnaC04G0121200ZS	0.84128	34	BnaC04g10490D	AT2G34700	--	--
BnaC04G0244500ZS	0.926131	34	-	AT1G67235	--	--
BnaC04G0249900ZS	0.921478	34	--	--	--	--
BnaC04G0265100ZS	0.882613	34	--	--	--	--
BnaC04G0310200ZS	0.8623	34	BnaC04g25110D	AT3G56220	--	--
BnaC04G0377200ZS	0.910273	34	BnaC04g30180D	--	--	--
BnaC04G0547100ZS	0.867496	34	-	AT2G36026	--	--
BnaC04G0554400ZS	0.890439	34	BnaC04g45040D	AT2G37310	PCMP-E49	--
BnaC04G0590300ZS	0.807072	34	BnaC04g48580D	AT2G03931	--	--
BnaC05G0085500ZS	0.804444	34	BnaC05g08140D	AT1G22660	--	--
BnaC05G0099100ZS	0.880556	34	BnaC05g09300D	AT1G12805	--	--
BnaC05G0132300ZS	0.863862	34	BnaC05g12080D	AT1G15825	--	--
BnaC05G0207200ZS	0.872926	34	BnaC05g18850D	AT1G23520	--	--
BnaC05G0207900ZS	0.879493	34	BnaC05g50880D	AT1G23670	--	--
BnaC05G0434100ZS	0.886389	34	--	--	--	--
BnaC05G0490100ZS	0.8382	34	BnaC05g41990D	AT3G11180	--	--
BnaC06G0197900ZS	0.81763	34	BnaC06g15810D	AT3G56220	--	--
BnaC06G0407700ZS	0.900108	34	--	--	--	--
BnaC07G0101200ZS	0.822295	34	-	AT3G59990	MAP2B	--
BnaC07G0261700ZS	0.912181	34	BnaC07g20410D	AT5G47660	--	NF-YB
BnaC07G0334600ZS	0.879883	34	BnaC07g27090D	AT5G49190	SUS2	--
BnaC07G0335100ZS	0.91147	34	BnaC07g49310D	AT5G49240	APRR4	ARR-B
BnaC07G0439900ZS	0.915238	34	BnaA03g45140D	AT4G22105	SCRL26	--
BnaC07G0465100ZS	0.853945	34	BnaC07g39650D	AT4G25420	GA20OX1	--
BnaC08G0061900ZS	0.841219	34	-	--	--	--
BnaC08G0147400ZS	0.94828	34	-	--	--	--
BnaC08G0207700ZS	0.883117	34	--	AT1G11310	MLO2	--
BnaC08G0307900ZS	0.812203	34	BnaC08g21990D	AT3G50620	--	--
BnaC08G0400500ZS	0.91986	34	-	AT1G23520	--	--
BnaC08G0431100ZS	0.862897	34	BnaC08g33860D	--	--	--
BnaC08G0463400ZS	0.831971	34	BnaC08g36790D	AT1G19320	--	--
BnaC09G0030200ZS	0.878986	34	BnaC09g02070D	AT3G29385	--	--
BnaC09G0075600ZS	0.887235	34	-	--	--	--
BnaC09G0127700ZS	0.855044	34	-	--	--	--
BnaC09G0490500ZS	0.920513	34	BnaC09g40480D	AT3G50620	--	--
Bnascaffold0479G0000200ZS	0.890896	34	--	AT3G33520	ARP6	--
BnaA01G0275900ZS	0.812328	36	-	AT1G60980	GA20OX4	--
BnaA01G0287300ZS	0.908435	36	-	AT3G24225	CLE19	--
BnaA01G0376100ZS	0.860625	36	BnaA01g31340D	AT1G66100	--	--
BnaA02G0252500ZS	0.922222	36	-	AT2G03810	--	--
BnaA02G0310100ZS	0.864259	36	-	AT5G47720	--	--
BnaA02G0359200ZS	0.867564	36	BnaAnng08030D	AT5G48100	TT10	--
BnaA03G0244000ZS	0.884215	36	BnaA03g23350D	AT5G50020	PAT09	--
BnaA03G0494400ZS	0.851204	36	BnaC07g40560D	AT5G67010	ERF121	ERF
BnaA05G0076400ZS	0.902096	36	-	AT2G28700	AGL46	M-type
BnaA05G0098000ZS	0.866433	36	-	AT2G34700	--	--
BnaA05G0404900ZS	0.929598	36	--	--	--	--
BnaA05G0446600ZS	0.868605	36	BnaA05g28050D	AT5G05170	CESA3	--
BnaA07G0094300ZS	0.843539	36	BnaA07g08350D	AT1G72290	--	--
BnaA08G0075900ZS	0.941065	36	--	AT1G32150	bZIP68	bZIP
BnaA08G0163000ZS	0.92716	36	BnaA08g13690D	AT4G28510	PHB1	--
BnaA08G0171200ZS	0.924986	36	-	AT4G25900	--	--
BnaA09G0158100ZS	0.938944	36	-	AT1G62225	--	--
BnaA09G0379100ZS	0.8822	36	BnaA09g23300D	AT4G09760	F17A8.110	--
BnaA10G0025600ZS	0.824108	36	BnaA10g27740D	AT1G04350	--	--
BnaA10G0086500ZS	0.94535	36	BnaA10g07940D	AT5G51490	PME59	--
BnaC01G0069800ZS	0.87095	36	--	--	--	--
BnaC01G0118000ZS	0.807329	36	BnaC01g11060D	AT4G18650	--	--
BnaC01G0302000ZS	0.933333	36	BnaC01g24130D	AT5G23060	CAS	--
BnaC01G0435300ZS	0.910622	36	BnaC01g36480D	AT3G14940	PPC3	--
BnaC03G0141100ZS	0.86796	36	BnaC03g14260D	AT5G55370	AT2	--
BnaC03G0192100ZS	0.89549	36	BnaC03g19010D	AT2G34555	GA2OX3	--
BnaC03G0322500ZS	0.942593	36	BnaA03g26000D	AT4G02850	--	--
BnaC03G0777600ZS	0.850522	36	BnaC03g77610D	AT4G26220	--	--
BnaC03G0777700ZS	0.82598	36	BnaC03g77620D	AT2G25160	CYP82F1	--
BnaC04G0008200ZS	0.825472	36	-	AT5G18760	--	--
BnaC04G0143600ZS	0.89269	36	BnaC04g11990D	--	--	--
BnaC04G0202700ZS	0.872752	36	BnaC04g16360D	AT5G23820	--	--
BnaC05G0019500ZS	0.867191	36	BnaC05g01880D	AT1G03320	--	--
BnaC05G0099900ZS	0.919219	36	BnaC05g49300D	AT1G12750	RBL6	--
BnaC05G0290400ZS	0.82154	36	BnaCnng26870D	AT2G31670	--	--
BnaC05G0489500ZS	0.88543	36	BnaC05g41930D	AT3G11260	WOX5	WOX
BnaC06G0210100ZS	0.842763	36	BnaC06g16230D	AT2G45190	YAB1	YABBY
BnaC07G0143700ZS	0.8585	36	BnaC07g10340D	AT1G72290	--	--
BnaC08G0361100ZS	0.807185	36	BnaC08g27170D	AT3G56220	--	--
BnaC08G0439400ZS	0.805064	36	BnaC08g34560D	AT2G23170	GH3.3	--
BnaC09G0174000ZS	0.912978	36	BnaC09g13830D	AT1G62225	--	--
BnaC09G0241300ZS	0.920318	36	BnaC09g19550D	AT5G46690	BHLH71	bHLH
BnaC09G0241400ZS	0.921002	36	-	AT5G46690	BHLH71	--
BnaC09G0486700ZS	0.841944	36	BnaC09g40100D	AT5G17810	WOX12	WOX
BnaC09G0498000ZS	0.868307	36	BnaA03g06120D	AT3G10450	SCPL7	--
BnaC09G0532900ZS	0.861706	36	BnaC09g44250D	AT5G12460	--	--
BnaA01G0082600ZS	0.886806	38	BnaA01g08090D	AT4G28800	BHLH56	bHLH
BnaA01G0120000ZS	0.850539	38	BnaA01g11750D	AT4G21902	--	--
BnaA01G0154800ZS	0.819023	38	BnaA01g15150D	AT4G25980	PER43	--
BnaA01G0320200ZS	0.876917	38	BnaA01g26080D	AT2G14900	GASA7	--
BnaA01G0321700ZS	0.836986	38	BnaA01g26220D	AT3G19260	LAG2	--
BnaA01G0372900ZS	0.851061	38	-	AT3G11600	--	--
BnaA02G0244600ZS	0.818207	38	BnaA02g19820D	AT1G80330	GA3OX4	--
BnaA02G0276800ZS	0.961689	38	--	AT2G04350	LACS8	--
BnaA02G0297100ZS	0.859284	38	BnaA02g24250D	AT5G46050	NPF5.2	--
BnaA02G0310200ZS	0.933889	38	--	AT5G47720	--	--
BnaA02G0339500ZS	0.851705	38	BnaA02g28300D	AT5G14030	--	--
BnaA03G0139600ZS	0.878903	38	BnaA03g13120D	AT5G51490	PME59	--
BnaA03G0329300ZS	0.920323	38	BnaA03g32390D	AT3G12660	FLA14	--
BnaA03G0492900ZS	0.883761	38	BnaA03g48070D	AT4G26470	CML21	--
BnaA03G0556700ZS	0.893734	38	-	AT4G36700	--	--
BnaA04G0002000ZS	0.87217	38	BnaA04g00040D	--	--	--
BnaA04G0003500ZS	0.900273	38	BnaA04g00190D	AT3G63040	--	--
BnaA04G0003600ZS	0.830202	38	BnaA04g00200D	AT3G63030	MBD4	--
BnaA04G0189300ZS	0.831481	38	BnaA04g17070D	AT5G44640	BGLU13	--
BnaA04G0264100ZS	0.905867	38	BnaA04g23840D	AT2G41340	NRPD5B	--
BnaA05G0407700ZS	0.890395	38	BnaA05g25100D	AT3G14370	WAG2	--
BnaA05G0435700ZS	0.872022	38	BnaA05g27800D	AT3G11180	--	--
BnaA05G0477100ZS	0.826913	38	BnaA05g32000D	AT3G05155	--	--
BnaA06G0122200ZS	0.819243	38	BnaA06g12050D	AT1G17830	--	--
BnaA06G0149200ZS	0.860099	38	BnaA06g14900D	AT1G21070	--	--
BnaA06G0286500ZS	0.815911	38	-	AT5G63520	--	--
BnaA06G0412500ZS	0.963834	38	--	--	--	--
BnaA06G0414700ZS	0.937568	38	BnaA06g35330D	AT5G47670	NFYB6	NF-YB
BnaA07G0135000ZS	0.8259	38	--	AT2G25700	ASK3	--
BnaA07G0143900ZS	0.88995	38	BnaA07g12200D	AT5G66990	RKD3	Nin-like
BnaA07G0172500ZS	0.806079	38	BnaA07g14880D	AT5G40240	--	--
BnaA07G0344200ZS	0.838326	38	BnaA07g31320D	AT1G18610	--	--
BnaA08G0110300ZS	0.901438	38	BnaA08g08820D	AT4G18530	--	--
BnaA08G0152100ZS	0.859298	38	BnaA08g12710D	AT4G31060	ERF015	ERF
BnaA08G0152300ZS	0.825634	38	-	AT4G31040	--	--
BnaA08G0167700ZS	0.945283	38	BnaA08g14120D	AT4G27170	AT2S4	--
BnaA08G0173400ZS	0.838116	38	-	AT4G25300	--	--
BnaA08G0225600ZS	0.915837	38	BnaC03g75720D	AT5G05020	--	--
BnaA09G0153000ZS	0.809769	38	BnaA09g12700D	AT1G62800	ASP4	--
BnaA09G0170800ZS	0.878209	38	-	--	--	--
BnaA09G0216600ZS	0.923825	38	-	--	--	--
BnaA09G0252800ZS	0.857629	38	--	--	--	--
BnaA09G0410500ZS	0.814063	38	-	AT1G10000	--	--
BnaA09G0698900ZS	0.890951	38	BnaA09g49430D	AT1G07450	--	--
BnaA09G0699400ZS	0.91191	38	BnaC08g45330D	AT1G07420	SMO2-2	--
BnaA09G0717400ZS	0.877778	38	BnaCnng08800D	AT4G01995	--	--
BnaA10G0161200ZS	0.902196	38	BnaA10g13660D	AT5G22920	--	--
BnaC01G0080300ZS	0.938384	38	--	--	--	--
BnaC01G0196200ZS	0.805665	38	BnaC01g17910D	AT4G25980	PER43	--
BnaC01G0308400ZS	0.940917	38	--	--	--	--
BnaC01G0337800ZS	0.813938	38	-	AT1G60980	GA20OX4	--
BnaC01G0395500ZS	0.879399	38	-	AT2G14900	GASA7	--
BnaC01G0416800ZS	0.851852	38	BnaC01g34870D	--	--	--
BnaC01G0418800ZS	0.817506	38	-	AT2G33070	NSP2	--
BnaC01G0435400ZS	0.936987	38	BnaC01g36490D	AT3G14940	PPC3	--
BnaC01G0437800ZS	0.813725	38	--	--	--	--
BnaC02G0008900ZS	0.978661	38	BnaC02g03350D	--	--	--
BnaC02G0013800ZS	0.868713	38	BnaC02g02920D	AT5G03820	--	--
BnaC02G0018600ZS	0.837236	38	BnaC02g02520D	AT5G04940	SUVH1	--
BnaC02G0032100ZS	0.858774	38	BnaC02g01160D	AT5G08370	AGAL2	--
BnaC02G0144300ZS	0.856309	38	BnaC02g11470D	AT5G57560	XTH22	--
BnaC02G0149300ZS	0.907485	38	--	--	--	--
BnaC02G0193900ZS	0.841624	38	-	--	--	--
BnaC02G0253500ZS	0.954535	38	BnaC02g20310D	AT1G70790	--	--
BnaC02G0272300ZS	0.926395	38	BnaC02g21840D	AT1G73120	--	--
BnaC02G0275100ZS	0.886719	38	BnaC02g22030D	--	--	--
BnaC02G0328100ZS	0.827466	38	BnaC02g23190D	AT1G80330	GA3OX4	--
BnaC02G0439700ZS	0.963274	38	BnaC02g34880D	AT3G22810	--	--
BnaC03G0161800ZS	0.865874	38	-	AT5G51490	PME59	--
BnaC03G0203100ZS	0.905513	38	BnaC03g20070D	AT2G36325	--	--
BnaC03G0298000ZS	0.886386	38	-	--	--	--
BnaC03G0351000ZS	0.852763	38	BnaC03g33510D	AT3G03760	LBD20	LBD
BnaC03G0440200ZS	0.8373	38	BnaC03g41240D	AT3G19930	STP4	--
BnaC03G0443100ZS	0.867853	38	BnaC03g41580D	AT3G20370	--	--
BnaC03G0456900ZS	0.923495	38	BnaC03g42970D	AT3G12220	SCPL16	--
BnaC03G0471400ZS	0.815101	38	BnaC03g74230D	AT3G25160	--	--
BnaC03G0536600ZS	0.910648	38	BnaC03g50330D	AT5G47590	--	--
BnaC03G0541600ZS	0.836313	38	BnaC03g50750D	AT5G63520	--	--
BnaC03G0705800ZS	0.89146	38	BnaC03g62790D	AT4G18690	--	--
BnaC03G0724700ZS	0.93197	38	-	AT4G21050	DOF4.4	Dof
BnaC03G0768800ZS	0.803424	38	-	AT4G31060	ERF015	ERF
BnaC03G0794900ZS	0.800645	38	--	AT1G53230	TCP3	--
BnaC04G0142300ZS	0.951624	38	-	AT2G32890	RALFL17	--
BnaC04G0257900ZS	0.841355	38	BnaC04g21010D	AT3G63040	--	--
BnaC04G0340400ZS	0.866006	38	BnaCnng32860D	AT3G52970	CYP76G1	--
BnaC04G0585000ZS	0.898325	38	-	--	--	--
BnaC04G0596300ZS	0.867284	38	-	AT2G43710	FAB2	--
BnaC05G0161500ZS	0.812255	38	BnaC05g14910D	AT1G19250	FMO1	--
BnaC05G0183900ZS	0.91269	38	BnaC05g16610D	--	--	--
BnaC05G0208500ZS	0.838864	38	-	AT1G23750	--	--
BnaC05G0213300ZS	0.94303	38	BnaC05g19470D	AT1G27170	--	--
BnaC05G0228100ZS	0.828896	38	-	AT1G25270	--	--
BnaC05G0229200ZS	0.966174	38	BnaC05g20830D	AT2G36380	ABCG34	--
BnaC05G0288600ZS	0.889203	38	--	AT1G32990	RPL11	--
BnaC05G0390900ZS	0.849589	38	BnaA05g19020D	AT4G15330	CYP705A1	--
BnaC05G0445500ZS	0.846303	38	-	AT1G28030	--	--
BnaC06G0104600ZS	0.838307	38	BnaC06g07800D	AT2G46470	OXA1L	--
BnaC06G0126600ZS	0.880898	38	BnaC06g10050D	AT3G15210	ERF4	ERF
BnaC06G0183700ZS	0.958868	38	BnaC06g14710D	AT3G05420	ACBP4	--
BnaC06G0414000ZS	0.856804	38	--	AT5G19175	--	--
BnaC07G0173000ZS	0.890779	38	-	AT2G27670	--	--
BnaC07G0178200ZS	0.848058	38	--	--	--	--
BnaC07G0280400ZS	0.815524	38	BnaC07g21970D	AT2G02850	ARPN	--
BnaC07G0516600ZS	0.94024	38	-	--	--	--
BnaC07G0548500ZS	0.90124	38	BnaC07g47680D	AT4G38600	UPL3	--
BnaC08G0029000ZS	0.919231	38	BnaC08g02170D	AT1G07450	--	--
BnaC08G0045400ZS	0.809894	38	BnaC08g03450D	--	--	--
BnaC08G0045500ZS	0.801799	38	BnaC08g03460D	--	--	--
BnaC08G0172300ZS	0.870763	38	BnaC08g12450D	AT4G27160	AT2S3	--
BnaC08G0314500ZS	0.856154	38	BnaC08g22630D	AT3G51220	--	--
BnaC08G0385000ZS	0.851353	38	BnaC08g29480D	AT3G58750	CSY2	--
BnaC08G0410800ZS	0.899955	38	-	--	--	--
BnaC09G0075300ZS	0.911301	38	-	AT5G63085	--	--
BnaC09G0089100ZS	0.834648	38	BnaC09g07030D	AT5G65590	DOF5.7	Dof
BnaC09G0173400ZS	0.857135	38	BnaC09g13700D	--	--	--
BnaC09G0197300ZS	0.915794	38	--	AT1G79350	EMB1135	--
BnaC09G0214800ZS	0.804417	38	-	AT5G42780	ZHD13	ZF-HD
BnaC09G0488200ZS	0.935283	38	--	--	--	--
Bnascaffold0027G0056800ZS	0.869606	38	BnaC08g45710D	AT1G03270	CBSDUF4	--
Bnascaffold0027G0061900ZS	0.921102	38	-	AT1G03270	CBSDUF4	--
Bnascaffold2715G0000100ZS	0.800955	38	--	AT2G03936	--	--
BnaA01G0071700ZS	0.887012	40	-	AT4G30180	--	--
BnaA01G0136500ZS	0.846771	40	-	AT4G24050	--	--
BnaA01G0351200ZS	0.816519	40	BnaA01g29080D	AT3G14950	TTL2	--
BnaA02G0117900ZS	0.934038	40	BnaA02g08110D	AT5G57400	--	--
BnaA02G0380200ZS	0.88035	40	-	--	--	--
BnaA03G0179500ZS	0.841113	40	BnaA03g17230D	AT2G37460	--	--
BnaA03G0496500ZS	0.83882	40	-	AT4G27160	AT2S3	--
BnaA05G0437300ZS	0.8655	40	BnaC05g42910D	AT3G10185	GASA13	--
BnaA05G0497200ZS	0.862364	40	BnaAnng16620D	AT3G10185	GASA13	--
BnaA06G0040700ZS	0.813722	40	BnaA06g03770D	AT1G48470	GLN1-5	--
BnaA06G0123900ZS	0.831763	40	BnaA06g12320D	AT1G18100	MFT	--
BnaA06G0189500ZS	0.809564	40	-	AT3G44460	DPBF2	bZIP
BnaA07G0313300ZS	0.832117	40	BnaA07g28380D	AT1G69860	NPF2.14	--
BnaA10G0037500ZS	0.867275	40	BnaA10g03620D	AT1G05450	--	--
BnaA10G0144600ZS	0.905356	40	-	AT5G58910	LAC16	--
BnaA10G0247800ZS	0.933025	40	BnaA10g22410D	AT5G09730	BXL3	--
BnaA10G0259900ZS	0.802731	40	BnaA10g23630D	AT5G07190	ATS3	--
BnaA10G0262700ZS	0.838725	40	BnaA10g23940D	AT5G07500	PEI1	C3H
BnaC02G0411900ZS	0.957854	40	-	AT5G46840	--	--
BnaC03G0298200ZS	0.884541	40	--	--	--	--
BnaC03G0426800ZS	0.889486	40	BnaC03g40330D	AT5G25470	--	B3
BnaC03G0494800ZS	0.846364	40	BnaC03g46280D	--	--	--
BnaC03G0494900ZS	0.892329	40	-	AT1G74710	ICS1	--
BnaC03G0653900ZS	0.928652	40	BnaC03g58860D	AT1G28815	--	--
BnaC06G0288500ZS	0.905526	40	-	AT1G72620	--	--
BnaC06G0439800ZS	0.883278	40	-	--	--	--
BnaC08G0275700ZS	0.863459	40	BnaC08g06280D	AT1G23330	--	--
BnaC08G0335500ZS	0.825607	40	BnaCnng30990D	AT2G37120	S1FA2	S1Fa-like
BnaC09G0018200ZS	0.90021	40	BnaC09g00780D	AT1G03700	--	--
BnaC09G0049800ZS	0.87894	40	BnaC09g03700D	AT5G26280	--	--
BnaC09G0423000ZS	0.934026	40	BnaC09g34170D	AT5G58910	LAC16	--
BnaA01G0164900ZS	0.820598	42	BnaA01g16200D	AT4G27170	AT2S4	--
BnaA01G0165000ZS	0.827778	42	BnaC01g19330D	AT4G27170	AT2S4	--
BnaA01G0411600ZS	0.924972	42	-	AT3G02940	MYB107	MYB
BnaA02G0021100ZS	0.873299	42	BnaAnng01540D	AT5G05965	--	--
BnaA02G0065900ZS	0.842874	42	BnaA02g03230D	AT5G16710	DHAR3	--
BnaA02G0127800ZS	0.857411	42	BnaA02g09060D	AT5G55370	AT2	--
BnaA02G0127900ZS	0.864906	42	--	AT5G55370	AT2	--
BnaA02G0352000ZS	0.885637	42	-	AT5G38170	--	--
BnaA03G0362600ZS	0.867702	42	BnaA03g35700D	AT3G20370	--	--
BnaA03G0456300ZS	0.908392	42	BnaA03g44410D	AT2G30770	CYP71A13	--
BnaA03G0456400ZS	0.91287	42	-	AT5G42590	CYP71A16	--
BnaA03G0456600ZS	0.878278	42	BnaA03g44440D	AT1G66020	TPS26	--
BnaA03G0456700ZS	0.873398	42	BnaC03g63500D	AT3G29190	TPS15	--
BnaA03G0456800ZS	0.869637	42	-	AT4G20200	TPS07	--
BnaA03G0539300ZS	0.841013	42	BnaA03g50660D	AT4G33810	--	--
BnaA03G0587800ZS	0.815577	42	BnaA03g59920D	AT1G62290	APA2	--
BnaA04G0049400ZS	0.909655	42	--	--	--	--
BnaA04G0122700ZS	0.814136	42	BnaA04g10770D	AT5G41040	HHT1	--
BnaA04G0285600ZS	0.896189	42	BnaA03g21140D	AT2G45220	PME17	--
BnaA05G0487300ZS	0.980773	42	BnaCnng06080D	AT3G02940	MYB107	--
BnaA05G0498400ZS	0.913889	42	--	AT3G02940	MYB107	MYB
BnaA06G0311200ZS	0.802272	42	BnaA06g25170D	--	--	--
BnaA06G0366000ZS	0.85035	42	BnaA06g30430D	AT5G48100	TT10	--
BnaA07G0105000ZS	0.855337	42	BnaA07g37180D	AT1G25270	--	--
BnaA07G0105300ZS	0.800688	42	-	AT5G05020	--	--
BnaA07G0176000ZS	0.856206	42	BnaA07g15220D	AT5G41040	HHT1	--
BnaA08G0125100ZS	0.920116	42	BnaA08g10130D	AT4G22100	BGLU3	--
BnaA09G0061400ZS	0.865793	42	BnaA09g04290D	AT5G26280	--	--
BnaA09G0415500ZS	0.820721	42	BnaA09g26710D	AT1G29680	--	--
BnaA09G0435200ZS	0.838017	42	BnaA09g28390D	AT1G25270	--	--
BnaC01G0211800ZS	0.827651	42	-	AT4G27170	AT2S4	--
BnaC01G0286300ZS	0.869928	42	--	AT5G39640	--	--
BnaC02G0022100ZS	0.86582	42	BnaC02g02150D	AT5G05965	--	--
BnaC02G0047500ZS	0.92916	42	BnaC02g03950D	AT5G11620	--	--
BnaC02G0159500ZS	0.821381	42	BnaC02g13080D	AT5G55370	AT2	--
BnaC02G0194700ZS	0.899665	42	BnaC02g16030D	AT5G50770	HSD6	--
BnaC02G0271200ZS	0.868068	42	BnaC02g21700D	AT1G73000	PYL3	--
BnaC02G0474600ZS	0.90496	42	BnaC02g37710D	AT5G38170	--	--
BnaC03G0242700ZS	0.952217	42	BnaC03g23680D	AT2G42330	STIPL2	--
BnaC03G0242800ZS	0.920235	42	BnaC03g23690D	AT2G42330	STIPL2	--
BnaC03G0420600ZS	0.927284	42	--	AT3G16670	--	--
BnaC03G0526100ZS	0.873266	42	BnaC03g49240D	AT5G65050	AGL31	M-type
BnaC03G0588200ZS	0.926543	42	--	--	--	--
BnaC03G0692500ZS	0.800675	42	BnaC03g61870D	AT4G36700	--	--
BnaC03G0728300ZS	0.927457	42	-	AT4G22100	BGLU3	--
BnaC04G0050500ZS	0.872575	42	-	AT2G44470	BGLU29	--
BnaC04G0377000ZS	0.939435	42	--	AT5G37478	--	--
BnaC05G0030700ZS	0.800385	42	-	--	--	--
BnaC05G0390800ZS	0.831367	42	BnaA05g18950D	AT2G27010	CYP705A9	--
BnaC06G0082900ZS	0.884672	42	BnaC06g06810D	AT1G54020	--	--
BnaC06G0236400ZS	0.915183	42	-	AT1G48800	TPS28	--
BnaC07G0324300ZS	0.87524	42	BnaC07g26140D	AT3G30842	PDR10	--
BnaC07G0325500ZS	0.819379	42	BnaC07g26260D	AT5G47900	--	--
BnaC07G0351500ZS	0.853384	42	BnaC07g28770D	AT5G26730	--	--
BnaC07G0367100ZS	0.904215	42	BnaC07g30220D	AT5G24280	GMI1	--
BnaC07G0432500ZS	0.92615	42	BnaC07g36280D	AT4G20200	TPS07	--
BnaC07G0432600ZS	0.91726	42	BnaC07g36290D	AT4G20200	TPS07	--
BnaC08G0164900ZS	0.817264	42	BnaA08g14500D	AT4G25300	--	--
BnaC08G0400200ZS	0.871762	42	BnaC08g31090D	AT3G61040	CYP76C7	--
BnaC09G0049900ZS	0.856784	42	-	AT5G26280	--	--
BnaC09G0102100ZS	0.816086	42	BnaC09g08250D	AT5G66100	LARP1B	--
BnaC09G0254500ZS	0.836444	42	BnaC09g20770D	AT2G01580	--	--
BnaC09G0380400ZS	0.862525	42	--	--	--	--
Bnascaffold0026G0016900ZS	0.913124	42	BnaA05g32240D	AT5G16770	AtMYB9	MYB
Bnascaffold0026G0017000ZS	0.937158	42	-	AT3G02940	MYB107	--
Bnascaffold0026G0057600ZS	0.918448	42	--	AT3G02940	MYB107	MYB
BnaA01G0057900ZS	0.854601	44	-	--	--	--
BnaA01G0084800ZS	0.815609	44	BnaA01g08350D	AT4G28520	CRC	--
BnaA01G0272100ZS	0.91897	44	BnaA01g22350D	AT1G60450	GOLS7	--
BnaA03G0026800ZS	0.900714	44	BnaA03g55500D	AT5G07200	GA20OX3	--
BnaA03G0071300ZS	0.918324	44	BnaA03g06190D	AT5G16770	AtMYB9	MYB
BnaA03G0362800ZS	0.874935	44	BnaC03g41590D	AT3G20370	--	--
BnaA03G0529200ZS	0.8322	44	BnaA03g51790D	--	--	--
BnaA04G0154900ZS	0.871185	44	BnaA04g13700D	AT2G23540	--	--
BnaA06G0023000ZS	0.881041	44	BnaA06g02210D	AT1G51640	ATEXO70G2	--
BnaA07G0045500ZS	0.817865	44	--	AT4G28520	CRC	--
BnaA07G0239600ZS	0.940186	44	BnaA07g21000D	AT1G62225	--	--
BnaA09G0586000ZS	0.830208	44	BnaA09g41930D	AT2G23540	--	--
BnaC01G0103200ZS	0.818375	44	BnaC01g09900D	AT4G28520	CRC	--
BnaC01G0114400ZS	0.910489	44	-	AT1G20850	XCP2	--
BnaC01G0503800ZS	0.890914	44	BnaAnng15260D	AT3G02940	MYB107	MYB
BnaC04G0603600ZS	0.888194	44	BnaC04g50170D	AT2G45220	PME17	--
BnaC04G0618000ZS	0.847905	44	-	AT2G48140	EDA4	--
BnaC05G0038000ZS	0.874473	44	BnaC05g03540D	AT1G05450	--	--
BnaC06G0169900ZS	0.831964	44	BnaC06g13400D	AT5G41040	HHT1	--
BnaC06G0353800ZS	0.822874	44	BnaC06g29700D	AT1G68850	PER11	--
BnaC08G0200300ZS	0.873038	44	--	--	--	--
BnaC08G0398500ZS	0.838675	44	-	--	--	--
BnaC09G0454000ZS	0.855862	44	-	AT5G21150	AGO9	--
BnaC09G0497900ZS	0.879362	44	BnaC09g41250D	AT3G10450	SCPL7	--
BnaA01G0320500ZS	0.811942	46	BnaA01g26110D	AT3G19500	BHLH113	bHLH
BnaA01G0359400ZS	0.921379	46	-	AT1G11680	CYP51G1	--
BnaA02G0152000ZS	0.864708	46	BnaA02g11550D	AT5G50770	HSD6	--
BnaA02G0177200ZS	0.87817	46	BnaA02g14050D	AT1G68850	PER11	--
BnaA02G0345800ZS	0.818047	46	BnaA02g29000D	AT3G27660	OL2	--
BnaA02G0380600ZS	0.895574	46	BnaA02g32000D	AT5G25400	--	--
BnaA02G0390300ZS	0.941445	46	BnaA02g32980D	AT5G23190	CYP86B1	--
BnaA03G0026000ZS	0.860406	46	BnaA03g55570D	AT5G07010	SOT15	--
BnaA03G0059200ZS	0.928571	46	BnaA03g04920D	AT5G14490	anac085	NAC
BnaA03G0070400ZS	0.925303	46	BnaA03g06100D	AT5G16550	--	--
BnaA03G0347800ZS	0.9169	46	BnaA03g34360D	AT3G17010	--	B3
BnaA03G0348700ZS	0.829449	46	BnaA03g34440D	AT3G17130	--	--
BnaA03G0353300ZS	0.901056	46	BnaAnng11160D	AT3G18400	anac058	NAC
BnaA03G0358300ZS	0.814523	46	-	AT2G14900	GASA7	--
BnaA04G0133100ZS	0.899311	46	BnaA04g11540D	AT5G39130	--	--
BnaA04G0162000ZS	0.933051	46	BnaA04g14380D	AT2G24430	ANAC039	NAC
BnaA04G0167000ZS	0.843401	46	-	--	--	--
BnaA04G0173500ZS	0.806139	46	BnaA04g15390D	AT2G26290	ARSK1	--
BnaA04G0188900ZS	0.866904	46	BnaA05g12690D	AT2G29320	--	--
BnaA05G0099000ZS	0.815642	46	BnaA05g09200D	AT2G34600	TIFY 5B	--
BnaA05G0373500ZS	0.905183	46	BnaA05g21600D	AT3G18560	--	--
BnaA06G0080000ZS	0.815561	46	BnaA06g07870D	AT1G12845	--	--
BnaA06G0256100ZS	0.884264	46	BnaA06g19680D	--	--	--
BnaA06G0286800ZS	0.873967	46	BnaA06g22710D	AT5G63560	--	--
BnaA06G0297000ZS	0.90337	46	--	AT4G00810	RPP1B	--
BnaA06G0312200ZS	0.9343	46	BnaA06g25270D	AT2G18360	--	--
BnaA07G0070400ZS	0.881391	46	-	AT3G23990	CPN60	--
BnaA07G0175100ZS	0.853381	46	-	AT4G00270	--	GeBP
BnaA07G0374000ZS	0.88764	46	BnaA07g34170D	AT1G78290	SRK2C	--
BnaA08G0010600ZS	0.826288	46	BnaA08g00880D	AT1G54120	--	--
BnaA08G0010700ZS	0.936232	46	--	AT1G53360	--	--
BnaA08G0236900ZS	0.883345	46	BnaA08g20530D	AT1G23330	--	--
BnaA08G0261600ZS	0.802509	46	BnaA08g23110D	AT1G17430	--	--
BnaA09G0061300ZS	0.870638	46	BnaA09g04280D	AT5G26280	--	--
BnaA09G0081800ZS	0.893639	46	BnaA09g06370D	AT5G63085	--	--
BnaA09G0204600ZS	0.857183	46	-	AT5G45830	DOG1	--
BnaA09G0521800ZS	0.921595	46	BnaAnng14390D	AT3G56700	FAR6	--
BnaA09G0551800ZS	0.895848	46	BnaA09g38700D	AT3G60730	PME36	--
BnaA09G0551900ZS	0.928391	46	BnaA09g38710D	AT3G60740	TFCD	--
BnaA09G0580400ZS	0.924234	46	BnaA09g41400D	AT2G24430	ANAC039	NAC
BnaA09G0686200ZS	0.846508	46	BnaA09g50780D	AT1G03890	CRD	--
BnaA09G0707900ZS	0.835146	46	--	AT1G03890	CRD	--
BnaA10G0022400ZS	0.839633	46	BnaA10g02240D	AT1G03880	CRB	--
BnaA10G0084300ZS	0.808232	46	BnaA10g05760D	AT5G51210	OL3	--
BnaA10G0125700ZS	0.817514	46	BnaAnng19940D	AT5G56620	anac099	NAC
BnaA10G0244700ZS	0.906207	46	--	--	--	--
BnaC01G0199600ZS	0.837463	46	BnaC01g18220D	AT4G26170	--	HRT-like
BnaC01G0241300ZS	0.823092	46	BnaC01g22000D	AT4G16146	--	--
BnaC01G0446800ZS	0.909926	46	-	AT1G11680	CYP51G1	--
BnaC01G0448000ZS	0.907008	46	-	AT1G11680	CYP51G1	--
BnaC01G0448100ZS	0.91209	46	-	AT1G11680	CYP51G1	--
BnaC01G0448200ZS	0.917581	46	-	AT1G11680	CYP51G1	--
BnaC01G0485200ZS	0.904416	46	-	AT3G05900	--	--
BnaC02G0240700ZS	0.894992	46	BnaC02g19400D	AT3G22080	--	--
BnaC02G0454500ZS	0.850231	46	-	--	--	--
BnaC03G0032000ZS	0.862122	46	BnaC03g02840D	AT5G07010	SOT15	--
BnaC03G0079000ZS	0.834792	46	BnaC03g07790D	AT5G16460	--	--
BnaC03G0590400ZS	0.830923	46	BnaC03g54190D	AT1G65960	GAD2	--
BnaC03G0774500ZS	0.832393	46	BnaC03g68040D	AT4G30190	AHA2	--
BnaC04G0121900ZS	0.83183	46	BnaC04g10630D	AT2G34600	TIFY 5B	--
BnaC04G0384800ZS	0.915698	46	BnaC04g30380D	AT5G37690	--	--
BnaC04G0438700ZS	0.845707	46	BnaC04g35010D	AT2G22510	--	--
BnaC04G0447900ZS	0.84475	46	BnaC04g35970D	AT2G23540	--	--
BnaC04G0457400ZS	0.926249	46	BnaC04g36430D	AT2G24430	ANAC039	NAC
BnaC05G0023700ZS	0.84946	46	BnaC05g02150D	AT1G03880	CRB	--
BnaC05G0098800ZS	0.838	46	BnaC05g09280D	AT1G12845	--	--
BnaC05G0235100ZS	0.861305	46	-	--	--	--
BnaC06G0033600ZS	0.93114	46	-	--	--	--
BnaC06G0209100ZS	0.808487	46	BnaC06g16130D	AT5G57350	AHA3	--
BnaC06G0364400ZS	0.837771	46	BnaC06g30910D	AT1G69860	NPF2.14	--
BnaC07G0335600ZS	0.91152	46	BnaC07g27150D	AT5G49350	--	--
BnaC07G0474800ZS	0.873046	46	BnaC07g40770D	AT4G27160	AT2S3	--
BnaC08G0170100ZS	0.857151	46	BnaC08g12280D	AT4G26740	PXG1	--
BnaC08G0223200ZS	0.803478	46	BnaC08g15860D	--	--	--
BnaC08G0420100ZS	0.827149	46	BnaC08g32790D	AT3G63350	HSFA7B	HSF
BnaC08G0432700ZS	0.896044	46	BnaC08g34030D	AT2G24430	ANAC039	NAC
BnaC09G0360700ZS	0.904701	46	-	--	--	--
BnaC09G0368400ZS	0.853118	46	BnaC09g30780D	AT3G10740	ASD1	--
BnaC09G0574100ZS	0.820538	46	BnaC09g48350D	AT5G07190	ATS3	--
Bnascaffold0026G0011700ZS	0.857686	46	--	AT5G44120	CRA1	--
Bnascaffold0026G0024000ZS	0.854035	46	--	AT5G10540	CYOP	--
Bnascaffold0027G0015500ZS	0.937658	46	--	AT4G31670	UBP18	--
Bnascaffold0315G0000300ZS	0.862547	46	--	AT5G44120	CRA1	--
Bnascaffold0445G0000100ZS	0.861796	46	--	AT5G44120	CRA1	--
BnaA01G0015300ZS	0.868875	48	-	AT4G37330	CYP81D4	--
BnaA01G0021700ZS	0.809615	48	BnaA01g34540D	AT4G36610	--	--
BnaA01G0096800ZS	0.848601	48	BnaA01g09500D	AT4G18690	--	--
BnaA01G0132900ZS	0.883233	48	BnaA01g13350D	AT4G23680	--	--
BnaA02G0032100ZS	0.813612	48	BnaC03g03840D	AT5G09530	--	--
BnaA02G0107900ZS	0.918467	48	BnaA02g07380D	AT5G58860	CYP86A1	--
BnaA02G0110600ZS	0.910113	48	BnaA02g07660D	AT5G58380	CIPK10	--
[truncated: 3,508 more rows]

## Sheet: S4
Supplementary Table 4. Summary of marker genes in each core module
Stage	Gene	Darmor gene	Arabidopsis gene	Symbol	Transcription factor	Reference
Stage I (14-24 DAF)	BnaA07G0095400ZS	BnaA07g08500D	AT1G28300	LEC2	B3	(Stone et al., 2001)
	BnaC07G0145400ZS	BnaC07g10500D
	BnaC05G0244700ZS	BnaC05g50460D
	BnaC08G0343700ZS	BnaC08g25150D	AT3G54320	WRI1	AP2	(Wu et al., 2014; To et al.,2012)
	BnaC08G0110000ZS	BnaC08g07960D	AT5G35550	TT2	MYB	(Wang et al., 2014)
	BnaA08G0077800ZS	BnaA08g29930D
	BnaA07G0206700ZS	BnaA07g18120D	AT3G59030	TT12	--	(Marinova et al., 2007)
	BnaC06G0216900ZS	BnaC06g17050D			--
	BnaC06G0098600ZS	BnaC06g08390D	AT1G34790	TT1	C2H2	(Lian et al., 2017)
	BnaA10G0196600ZS	BnaA10g17440D	AT5G17220	TT19	--	(Kitamura et al., 2010)
	BnaC09G0492500ZS	BnaC09g40740D			--
	BnaA03G0584100ZS	BnaA03g60670D	AT1G61720	BAN	--	(Albert et al., 1997)
	BnaC04G0237700ZS	BnaC04g18950D			--
	BnaC07G0536500ZS	BnaCnng39690D	AT4G36920	AP2	AP2	(Jofuku et al., 2005)
	BnaA01G0016800ZS	BnaA01g34730D
	BnaC01G0019400ZS	BnaC01g01710D
	BnaA03G0561000ZS	BnaA03g53830D
	BnaC08G0239400ZS	BnaC08g17280D	AT1G17260	AHA10(TT13)	--	(Appelhagen et al., 2015)
	BnaA08G0262700ZS	--			--
	BnaC03G0724400ZS	BnaC03g64460D	AT4G21050	DOF4	Dof	(Wang et al., 2007)
	BnaA03G0459300ZS	BnaA03g58570D
	BnaC03G0724500ZS	--
	BnaC07G0435200ZS	BnaC07g36540D
	BnaA08G0122800ZS	BnaA08g09890D
	BnaC01G0136900ZS	BnaCnng56790D
	BnaA01G0112500ZS	BnaA01g10920D
	BnaA01G0112400ZS	BnaA01g10910D
	BnaC03G0695800ZS	BnaC03g62060D	AT4G24060
	BnaA03G0477700ZS	BnaC07g38710D
	BnaC07G0456000ZS	--
	BnaA08G0210800ZS	BnaA08g18130D	AT1G29160	DOF1	Dof	(Su et al., 2017)
Stage II (26-32 DAF)	BnaC03G0482300ZS	BnaC03g45040D	AT2G05990	MOD1	--	(Mou et al., 2000)
	BnaA03G0389700ZS	--			--
	BnaA03G0389600ZS	BnaA03g38220D			--
	BnaC07G0081400ZS	BnaC07g04330D			--
	BnaA03G0063900ZS	BnaA03g05470D	AT5G15530	BCCP2	--	(Thelen et al., 2001)
	BnaA10G0057000ZS	BnaA10g28590D	AT1G47655	DOF1	Dof	(Su et al., 2017)
	BnaC03G0356500ZS	--	AT3G05020	ACP1	--	(Guan et al., 2020)
	BnaC01G0514500ZS	--			--
	BnaC05G0540400ZS	BnaA09g03610D			--
	BnaA05G0478500ZS	--			--
	BnaA09G0385000ZS	--			--
	BnaA01G0399900ZS	--			--
Stage III (34-44 DAF)	BnaC08G0290500ZS	BnaC08g20350D	AT3G48610	NPC6	--	（Cai et al., 20200
	BnaC07G0474800ZS	BnaC07g40770D	AT4G27160	AT2S3	--	（PaP et al., 1995）
	BnaC08G0172300ZS	--			--
	BnaA03G0496500ZS	BnaA03g48490D			--
	BnaC09G0574100ZS	BnaC09g48350D	AT5G07190	ATS3	--	（Nuccio et al., 1999）
	BnaA10G0259900ZS	BnaA10g23630D			--
Stage IV (46-52 DAF)	BnaC07G0462300ZS	BnaC07g39370D	AT4G25140	OLEO1	--	（Ramachandiran et al., 2018）
	BnaA01G0146600ZS	BnaA01g14480D			--
	BnaA03G0484200ZS	BnaA03g47170D			--
	BnaC09G0330400ZS	BnaC09g27370D	AT5G51210	OLEO3	--	（Siloto et al., 2006）
	BnaA02G0345800ZS	BnaA02g29000D	AT3G27660	OLEO4	--	（Siloto et al., 2006）
	BnaA01G0141100ZS	--	AT4G24510	CER2	--	（Haslam et al., 2015）
Stage IV (46-52 DAF)	BnaC07G0345700ZS	BnaC07g28060D	AT5G27600	LACS7	--	(Fulda et al., 2004)
	BnaA06G0348800ZS	BnaA06g28680D			--
	BnaC05G0045500ZS	BnaC05g04350D	AT1G06290	ACX3	--	(Adham et al., 2005)
	BnaA10G0045000ZS	BnaA10g28060D			--
	BnaA09G0090400ZS	BnaA09g07080D	AT5G65110	ACX2	--	(Helen et al., 2005)
	BnaC09G0086600ZS	BnaC09g06780D			--
	BnaC04G0548800ZS	BnaC04g09030D	AT2G36270	ABI5	bZIP	(Finkelstein et al., 2000)
	BnaA04G0233000ZS	BnaAnng07530D
	BnaC04G0102500ZS	--
	BnaA03G0197400ZS	BnaA03g18970D	AT2G40220	ABI4	ERF	(Kong et al., 2013)
	BnaA10G0046400ZS	BnaA10g04260D	AT1G06520	GPAT1	--	(Zheng et al., 2003)

## Sheet: S5
Supplementary Table 5. Summary of genes in each co-expression network module
Module	Gene	Darmor gene	Arabidopsis gene	Symbol	Transcription factor
brown2	BnaA05G0035800ZS	BnaA05g34400D	AT2G43050	PME16	--
brown2	BnaC07G0062800ZS	BnaC07g05770D	AT5G42180	PER64	--
brown2	BnaC01G0083700ZS	BnaC01g08120D	AT4G30280	XTH18	--
brown2	BnaA03G0373800ZS	BnaA03g36810D	AT3G22840	ELIP1	--
brown2	BnaC02G0102600ZS	--	AT5G20630	GER3	--
brown2	BnaC02G0028500ZS	BnaC02g01550D	AT5G07560	GRP20	--
brown2	BnaA03G0271700ZS	BnaA03g26270D	AT5G38700	--	--
brown2	BnaC07G0483000ZS	BnaC07g41280D	AT4G28410	--	--
brown2	BnaA06G0416100ZS	BnaA06g39970D	AT5G47500	PME68	--
brown2	BnaA02G0026200ZS	BnaAnng06430D	AT5G07560	GRP20	--
brown2	BnaA03G0345300ZS	BnaA03g34110D	AT3G16240	TIP2--1	--
brown2	BnaC08G0391500ZS	BnaC08g30060D	AT3G59850	--	--
brown2	BnaA09G0422500ZS	BnaC03g43140D	AT1G72290	--	--
brown2	BnaA10G0227300ZS	BnaA10g29940D	AT5G12460	--	--
brown2	BnaC05G0162100ZS	BnaC05g14950D	AT1G19320	--	--
brown2	BnaA05G0392800ZS	BnaA05g23460D	AT3G16240	TIP2--1	--
brown2	BnaC07G0260100ZS	BnaC07g20260D	AT5G47500	PME68	--
brown2	BnaC07G0060300ZS	BnaC07g05950D	AT2G16910	AMS	bHLH
brown2	BnaA06G0137700ZS	BnaA06g13830D	AT1G19670	CLH1	--
brown2	BnaA01G0407200ZS	--	--	--	--
brown2	BnaC03G0753500ZS	--	--	--	--
brown2	BnaA03G0066400ZS	BnaA03g05810D	AT5G16030	--	--
brown2	BnaA09G0548100ZS	BnaA09g38310D	AT2G44670	--	--
brown2	BnaA03G0546500ZS	BnaA03g53040D	AT4G34760	--	--
brown2	BnaC03G0417000ZS	BnaC03g39560D	AT3G16240	TIP2--1	--
brown2	BnaC09G0082900ZS	BnaC09g06400D	AT5G64570	BXL4	--
brown2	BnaC08G0277500ZS	BnaCnng32530D	AT1G23600	--	--
brown2	BnaA03G0437700ZS	BnaA03g42870D	--	--	--
brown2	BnaC06G0271500ZS	BnaC06g22370D	AT1G75500	WAT1	--
brown2	BnaA09G0088600ZS	BnaA09g06900D	AT5G64570	BXL4	--
brown2	BnaC05G0085100ZS	BnaC05g08120D	AT1G10640	--	--
brown2	BnaC03G0035100ZS	BnaC03g03170D	AT5G07560	GRP20	--
brown2	BnaA02G0140500ZS	--	AT5G53210	SPCH	bHLH
brown2	BnaC07G0354200ZS	BnaC07g28940D	AT5G25950	--	--
brown2	BnaA06G0310100ZS	BnaCnng39330D	AT2G19070	SHT	--
brown2	BnaA02G0140400ZS	--	AT5G53210	SPCH	--
brown2	BnaC04G0041200ZS	BnaC04g02880D	AT2G43340	--	--
brown2	BnaC02G0363900ZS	BnaCnng08320D	AT4G11320	--	--
brown2	BnaC07G0506300ZS	BnaC07g43500D	AT4G31805	POLAR	--
brown2	BnaA07G0246400ZS	BnaA07g21670D	AT1G75500	WAT1	--
brown2	BnaA03G0554100ZS	BnaC07g46040D	AT4G36220	CYP84A1	--
brown2	BnaC09G0050100ZS	BnaC09g03730D	AT5G26220	--	--
brown2	BnaC03G0101700ZS	BnaC03g10190D	AT5G20630	GER3	--
brown2	BnaA06G0339900ZS	BnaA06g27990D	AT5G25950	--	--
brown2	BnaA03G0263500ZS	BnaA03g25570D	AT4G04760	--	--
brown2	BnaA08G0280400ZS	BnaA08g24920D	AT1G12090	ELP	--
brown2	BnaA09G0657000ZS	BnaA09g48030D	AT1G10640	--	--
brown2	BnaA09G0490700ZS	BnaA09g33130D	AT3G52720	ACA1	--
brown2	BnaC04G0585400ZS	BnaC04g48020D	AT2G41940	ZFP8	--
brown2	BnaC02G0178300ZS	BnaC02g14500D	AT5G53210	SPCH	bHLH
brown2	BnaA06G0371900ZS	BnaA06g30920D	AT3G29300	--	--
brown2	BnaC08G0518300ZS	BnaC08g49850D	AT1G10640	--	--
brown2	BnaA03G0241300ZS	BnaA03g23100D	AT2G21650	RL2	--
brown2	BnaC06G0413400ZS	--	AT1G75250	RL6	MYB_related
brown2	BnaC05G0418200ZS	BnaC05g35010D	AT3G18280	--	--
brown2	BnaC09G0507500ZS	BnaC09g42250D	AT5G15600	SP1L4	--
brown2	BnaC07G0530600ZS	--	AT4G36220	CYP84A1	--
brown2	BnaC03G0803800ZS	BnaCnng27390D	AT1G54010	GLL23	--
brown2	BnaA03G0131500ZS	BnaA03g12390D	AT5G53210	SPCH	bHLH
brown2	BnaA04G0146400ZS	BnaA04g12920D	AT2G22470	AGP2	--
brown2	BnaA06G0068800ZS	BnaA06g06510D	AT1G10640	--	--
brown2	BnaC09G0353900ZS	BnaC09g29540D	AT5G53250	AGP22	--
brown2	BnaA05G0088800ZS	BnaA05g08220D	AT2G36026	--	--
brown2	BnaA05G0472300ZS	BnaA05g31540D	AT3G05725	--	--
brown2	BnaC02G0486100ZS	BnaC02g38640D	AT5G48490	--	--
brown2	BnaA09G0425800ZS	BnaA09g27550D	AT1G28100	--	--
brown2	BnaC07G0492800ZS	BnaC07g42220D	AT4G29905	--	--
brown2	BnaA05G0379500ZS	BnaA05g22250D	AT3G18010	WOX1	WOX
brown2	BnaA01G0109900ZS	BnaA01g10620D	AT4G20430	--	--
brown2	BnaC08G0461900ZS	BnaC08g36640D	AT2G19590	ACO1	--
brown2	BnaA10G0127200ZS	BnaA10g10940D	AT5G56860	GATA21	GATA
brown2	BnaA10G0028700ZS	BnaA10g02830D	AT1G04680	--	--
brown2	BnaC05G0029800ZS	BnaC05g48990D	AT1G04660	--	--
brown2	BnaC03G0251500ZS	BnaC03g24440D	AT2G43730	JAL24	--
brown2	BnaA03G0421400ZS	BnaA03g41440D	AT3G51670	PATL6	--
brown2	BnaC02G0288200ZS	BnaC02g24380D	AT1G75500	WAT1	--
brown2	BnaA08G0130900ZS	BnaA08g10840D	AT4G35160	--	--
brown2	BnaA03G0392100ZS	BnaA03g38500D	AT2G13820	--	--
brown2	BnaA05G0431600ZS	--	AT5G15690	--	--
brown2	BnaC07G0306300ZS	BnaC07g24390D	AT4G27710	CYP709B3	--
brown2	BnaA04G0231800ZS	BnaAnng07680D	AT2G36026	--	--
brown2	BnaC05G0241600ZS	BnaC05g51130D	AT1G28100	--	--
brown2	BnaA03G0528600ZS	BnaCnng61940D	AT4G31805	POLAR	--
brown2	BnaC06G0101300ZS	BnaC06g32830D	AT1G34245	EPF2	--
brown2	BnaC03G0355700ZS	BnaC03g34000D	AT3G04903	--	--
brown2	BnaC03G0320000ZS	BnaC03g73080D	AT4G03210	XTH9	--
brown2	BnaA04G0036900ZS	BnaA04g03190D	AT3G56220	--	--
brown2	BnaC09G0262100ZS	BnaCnng71940D	AT2G18660	EGC2	--
brown2	BnaC04G0104900ZS	--	AT2G36026	--	--
brown2	BnaC07G0334600ZS	--	AT5G49190	SUS2	--
brown2	BnaC01G0020500ZS	BnaC01g01820D	AT4G37050	PLP3	--
brown2	BnaC07G0522900ZS	BnaC07g45220D	AT4G34760	--	--
brown2	BnaC08G0463100ZS	BnaC08g36760D	AT1G19350	BZR2	BES1
brown2	BnaC04G0489400ZS	BnaC04g40170D	AT2G28950	EXPA6	--
brown2	BnaC06G0325600ZS	BnaC06g27290D	AT1G65900	--	--
brown2	BnaA02G0078000ZS	BnaAnng08760D	AT5G19220	ADG2	--
brown2	BnaA09G0585000ZS	BnaA09g41820D	AT2G23800	GGPPS2	--
brown2	BnaA02G0143300ZS	BnaA02g10630D	AT5G52860	ABCG8	--
brown2	BnaA09G0155700ZS	BnaA09g13230D	AT1G62500	--	--
brown2	BnaA07G0223100ZS	BnaA07g19640D	AT1G79780	--	--
brown2	BnaA07G0165400ZS	BnaA07g14280D	AT2G28950	EXPA6	--
brown2	BnaA03G0474800ZS	BnaA03g58750D	AT4G23690	DIR6	--
brown2	BnaA08G0292600ZS	BnaA08g26170D	AT1G09750	--	--
brown2	BnaC07G0319900ZS	BnaC07g25750D	AT3G29300	--	--
brown2	BnaC04G0547100ZS	--	AT2G36026	--	--
brown2	BnaC03G0512800ZS	BnaCnng30570D	AT2G19070	SHT	--
brown2	BnaC08G0297900ZS	--	AT3G49580	LSU1	--
brown2	BnaA05G0037800ZS	BnaA05g03270D	AT2G43340	--	--
brown2	BnaA04G0039800ZS	BnaA04g03440D	AT3G55646	--	--
brown2	BnaA08G0011800ZS	BnaA08g29190D	AT1G54010	GLL23	--
brown2	BnaA01G0035100ZS	BnaA01g02420D	AT4G34760	--	--
brown2	BnaC05G0030000ZS	--	AT1G04680	--	--
brown2	BnaC02G0508800ZS	BnaC02g48640D	AT5G25490	--	--
brown2	BnaC08G0243900ZS	BnaC08g17780D	AT1G18140	LAC1	--
brown2	BnaA09G0193100ZS	--	AT5G44020	--	--
brown2	BnaC02G0046900ZS	BnaC02g03880D	AT5G11550	--	--
brown2	BnaA03G0199100ZS	BnaA03g19150D	AT2G40670	ARR16	--
brown2	BnaC06G0163200ZS	BnaCnng46650D	--	--	--
brown2	BnaC03G0049600ZS	BnaA03g03190D	AT5G11060	KNAT4	TALE
brown2	BnaC09G0080900ZS	--	AT5G64040	PSAN	--
brown2	BnaA02G0062500ZS	BnaA02g02940D	AT5G16030	--	--
brown2	BnaC03G0032100ZS	BnaC03g02850D	AT5G07030	--	--
brown2	BnaA09G0378400ZS	BnaA09g23140D	AT1G34245	EPF2	--
brown2	BnaA09G0622700ZS	--	AT1G16280	RH36	--
brown2	BnaC05G0159400ZS	BnaC05g14660D	AT1G18980	--	--
brown2	BnaC01G0015000ZS	BnaC01g01310D	AT4G37740	GRF2	GRF
brown2	BnaA02G0086300ZS	--	--	--	--
brown2	BnaA08G0313800ZS	BnaA08g28000D	AT1G04660	--	--
brown2	BnaA05G0107100ZS	BnaA05g10050D	AT2G33530	SCPL46	--
brown2	BnaA07G0107700ZS	BnaA07g36980D	AT1G26230	CPN60B4	--
brown2	BnaC01G0133600ZS	--	AT4G20430	--	--
brown2	BnaA05G0052400ZS	BnaA05g04830D	AT2G45400	BEN1	--
brown2	BnaA04G0222700ZS	BnaA04g20300D	AT2G34710	ATHB--14	HD-ZIP
brown2	BnaC07G0407400ZS	BnaC07g33550D	AT4G16195	--	--
brown2	BnaA08G0140500ZS	BnaC03g66470D	--	--	--
brown2	BnaC04G0438200ZS	BnaC04g34970D	AT2G22470	AGP2	--
brown2	BnaA05G0028300ZS	BnaA05g02550D	AT2G41940	ZFP8	C2H2
brown2	BnaC02G0550200ZS	BnaCnng66200D	AT5G65640	BHLH93	bHLH
brown2	BnaC06G0382500ZS	BnaA07g29440D	AT1G71691	--	--
brown2	BnaC04G0056800ZS	--	AT2G45220	PME17	--
brown2	BnaC02G0553000ZS	BnaAnng23230D	AT5G67370	--	--
brown2	BnaC03G0792800ZS	BnaA08g01450D	AT1G52700	--	--
brown2	BnaA01G0017800ZS	BnaA01g00810D	AT4G37050	PLP3	--
brown2	BnaC05G0207900ZS	BnaC05g50890D	AT1G23670	--	--
brown2	BnaA03G0352400ZS	BnaAnng11090D	AT3G18050	--	--
brown2	BnaA03G0050800ZS	BnaA03g04090D	AT5G12950	--	--
brown2	BnaC09G0543800ZS	--	AT5G11320	YUC4	--
brown2	BnaA01G0046400ZS	--	AT4G33220	PME44	--
brown2	BnaA08G0258300ZS	BnaA08g22770D	AT1G18140	LAC1	--
brown2	BnaC06G0025600ZS	BnaC06g01610D	AT1G48100	--	--
brown2	BnaC01G0444900ZS	BnaC01g37460D	AT3G13750	BGAL1	--
brown2	BnaC09G0170800ZS	BnaCnng68070D	AT1G62500	--	--
brown2	BnaC04G0030300ZS	--	AT2G41940	ZFP8	C2H2
brown2	BnaA01G0146300ZS	BnaA01g14450D	AT4G25100	FSD1	--
brown2	BnaA07G0202600ZS	BnaC06g16270D	AT3G58120	BZIP61	bZIP
brown2	BnaA03G0362100ZS	BnaA03g35660D	AT3G20260	--	--
brown2	BnaA09G0474400ZS	BnaA09g31550D	AT3G50890	ZHD7	ZF-HD
brown2	BnaC01G0508300ZS	--	AT3G03760	LBD20	LBD
brown2	BnaC08G0400800ZS	BnaCnng46510D	AT3G61160	ASK2	--
brown2	BnaA09G0125700ZS	--	AT2G20362	--	--
brown2	BnaC09G0296400ZS	BnaC09g24180D	AT4G11210	DIR14	--
brown2	BnaA09G0454700ZS	BnaA09g30030D	AT1G23210	AtGH9B6	--
brown2	BnaA02G0328800ZS	BnaA02g27270D	AT2G03750	SOT11	--
brown2	BnaA08G0269400ZS	BnaA08g31300D	AT1G15170	--	--
brown2	BnaC04G0271000ZS	BnaA04g00860D	AT3G43505	LCR30	--
brown2	BnaA09G0609700ZS	BnaA09g44250D	AT1G19250	FMO1	--
brown2	BnaA09G0560500ZS	BnaA09g39500D	AT3G61930	--	--
brown2	BnaA08G0007000ZS	--	AT1G55260	--	--
brown2	BnaC03G0148100ZS	BnaC03g71890D	AT5G54010	UGT79B6	--
brown2	BnaC07G0091200ZS	BnaC07g47860D	AT2G06020	--	G2-like
brown2	BnaC04G0058300ZS	BnaC04g53100D	AT2G45400	BEN1	--
brown2	BnaC09G0187700ZS	BnaC09g14770D	AT1G60390	PG1	--
brown2	BnaC05G0422200ZS	BnaCnng17710D	AT3G18050	--	--
brown2	BnaC04G0104800ZS	BnaCnng51140D	AT2G36050	OFP15	--
brown2	BnaC02G0003800ZS	BnaC02g03670D	AT5G01075	--	--
brown2	BnaC03G0405000ZS	BnaA03g33300D	AT3G14240	--	--
brown2	BnaA08G0258000ZS	BnaA08g22730D	AT1G18200	RABA6B	--
brown2	BnaC08G0332800ZS	BnaC08g24300D	AT3G53190	--	--
brown2	BnaA01G0346700ZS	BnaA01g28590D	AT3G15680	--	--
brown2	BnaC01G0429000ZS	BnaC01g35880D	AT3G15680	--	--
brown2	BnaC01G0516800ZS	BnaC01g39230D	AT3G09032	--	--
brown2	BnaA07G0095500ZS	BnaA07g08530D	--	--	--
brown2	BnaA09G0494000ZS	BnaA09g33470D	AT3G53190	--	--
brown2	BnaC03G0028500ZS	BnaC03g02520D	AT5G06270	--	--
brown2	BnaA03G0590100ZS	BnaA03g60430D	AT1G62380	ACO2	--
brown2	BnaC01G0149100ZS	BnaC01g13470D	AT4G22010	sks4	--
brown2	BnaA06G0437200ZS	BnaA06g36250D	AT5G44190	GLK2	G2-like
brown2	BnaC09G0567100ZS	BnaCnng39210D	AT5G08460	--	--
brown2	BnaA06G0152300ZS	BnaA06g15210D	AT1G21500	--	--
brown2	BnaA01G0407100ZS	BnaC01g40520D	AT3G03760	LBD20	LBD
brown2	BnaC03G0286700ZS	BnaC03g27390D	AT2G41990	--	--
brown2	BnaA07G0091100ZS	BnaA07g08060D	AT1G29270	--	--
brown2	BnaC04G0313400ZS	BnaC04g25340D	AT3G55646	--	--
brown2	BnaA01G0006500ZS	BnaA01g05660D	AT4G39640	GGT1	--
brown2	Bnascaffold0027G0001000ZS	--	AT5G14370	--	--
brown2	BnaC01G0514500ZS	--	AT3G05020	ACP1	--
brown2	BnaC03G0152800ZS	BnaC03g15150D	AT5G53210	SPCH	bHLH
brown2	BnaA07G0390400ZS	BnaA07g35630D	AT1G80450	VQ11	--
brown2	BnaC06G0457100ZS	BnaC06g40560D	AT1G80450	VQ11	--
brown2	BnaA01G0358900ZS	BnaA01g37120D	AT5G49040	DIR3	--
brown2	BnaC08G0439400ZS	BnaC08g34560D	AT2G23170	GH3.3	--
brown2	BnaC09G0515400ZS	--	AT5G14690	--	--
brown2	BnaC02G0492000ZS	--	AT5G49360	BXL1	--
brown2	BnaA09G0168200ZS	BnaA09g14240D	AT1G60390	PG1	--
brown2	BnaC08G0291300ZS	BnaC08g20440D	AT3G48740	SWEET11	--
brown2	BnaA04G0223100ZS	--	AT2G34790	MEE23	--
brown2	BnaA05G0378800ZS	BnaA05g22160D	AT3G18050	--	--
brown2	BnaA07G0181300ZS	BnaA07g15780D	AT3G52810	PAP21	--
brown2	BnaC04G0249900ZS	--	--	--	--
brown2	BnaC02G0418300ZS	BnaCnng61650D	AT5G47500	PME68	--
brown2	BnaA07G0194200ZS	BnaA07g16780D	AT3G56220	--	--
brown2	BnaC04G0071500ZS	BnaC04g05770D	AT2G39700	EXPA4	--
brown2	BnaA06G0260900ZS	BnaA06g20630D	AT3G47650	--	--
brown2	BnaC06G0028400ZS	BnaC06g40830D	AT1G48330	--	--
brown2	BnaC08G0144300ZS	BnaC08g47900D	AT4G16690	PPD	--
brown2	BnaC03G0166100ZS	BnaC03g16390D	AT5G50830	--	--
brown2	BnaC09G0060900ZS	BnaC09g04760D	AT5G23660	SWEET12	--
brown2	BnaC03G0677600ZS	--	AT4G39640	GGT1	--
brown2	BnaA03G0432700ZS	BnaA03g42450D	AT4G16195	--	--
brown2	BnaC02G0492100ZS	--	AT5G49360	BXL1	--
brown2	BnaA09G0581000ZS	--	AT2G24270	ALDH11A3	--
brown2	BnaC07G0335700ZS	--	AT5G49360	BXL1	--
brown2	BnaA07G0122900ZS	--	AT1G22440	--	--
brown2	BnaC09G0107300ZS	BnaCnng22380D	AT2G14900	GASA7	--
brown2	BnaA07G0382500ZS	BnaA07g34910D	AT1G79420	--	--
brown2	BnaA06G0159300ZS	BnaA06g15950D	AT3G49380	iqd15	--
brown2	BnaA04G0295500ZS	BnaA04g26780D	AT2G46820	CURT1B	--
brown2	BnaA08G0247000ZS	BnaA08g21730D	AT1G20620	CAT3	--
brown2	BnaC07G0328400ZS	BnaC07g26440D	AT5G48360	FH9	--
brown2	BnaA07G0284000ZS	BnaA07g25500D	AT1G65900	--	--
brown2	BnaC04G0612600ZS	BnaC04g51640D	AT2G46780	--	--
brown2	BnaA06G0037500ZS	BnaA06g03350D	AT1G49010	--	MYB
brown2	BnaA02G0005200ZS	BnaAnng00240D	AT5G01370	ACI1	--
brown2	BnaC03G0204900ZS	BnaC03g20240D	AT2G36570	PXC1	--
brown2	BnaC07G0145900ZS	BnaC07g10580D	AT2G33790	AGP30	--
brown2	BnaA06G0322900ZS	BnaA06g26320D	AT5G23660	SWEET12	--
brown2	BnaA09G0391100ZS	BnaA09g24310D	AT1G32470	GDH3	--
brown2	BnaA04G0284100ZS	BnaA04g25930D	AT2G44910	ATHB--4	HD-ZIP
brown2	BnaA03G0309500ZS	BnaA03g30060D	AT3G07540	FH10	--
brown2	BnaA02G0308600ZS	BnaA02g25490D	AT5G47500	PME68	--
brown2	BnaC03G0337300ZS	BnaC03g32130D	AT4G00430	PIP1.4	--
brown2	BnaC02G0482900ZS	BnaC02g38340D	AT5G48100	TT10	--
brown2	BnaC08G0463700ZS	--	AT1G19250	FMO1	--
brown2	BnaC08G0197300ZS	--	AT1G09880	--	--
brown2	BnaA04G0196100ZS	BnaA04g17490D	AT2G30370	EPFL6	--
brown2	BnaC03G0124200ZS	BnaC03g12480D	AT5G58260	ndhN	--
brown2	BnaA03G0342700ZS	BnaA03g57490D	AT3G15680	--	--
brown2	BnaA10G0207600ZS	--	AT5G15630	COBL4	--
brown2	BnaA09G0198000ZS	BnaA09g17310D	AT4G19970	--	--
brown2	BnaA01G0159100ZS	BnaAnng22830D	AT4G26470	CML21	--
brown2	BnaC06G0329500ZS	BnaC06g43510D	AT1G66430	--	--
brown2	BnaA05G0051900ZS	BnaA05g04780D	AT2G45340	--	--
brown2	BnaA09G0414200ZS	BnaA09g26570D	AT1G29930	LHCB1.3	--
brown2	BnaA06G0106300ZS	BnaA06g10390D	AT1G15760	--	--
brown2	BnaA08G0016000ZS	BnaC06g06140D	AT1G53100	--	--
brown2	BnaA06G0132400ZS	BnaA06g13160D	AT1G18980	--	--
brown2	BnaA03G0249400ZS	BnaA03g23840D	AT4G09010	TL29	--
brown2	BnaC03G0027300ZS	--	AT5G43690	SOT1	--
brown2	BnaC07G0134600ZS	--	AT1G29930	LHCB1.3	--
brown2	BnaC02G0182100ZS	BnaC02g14920D	AT5G52860	ABCG8	--
brown2	BnaA10G0163300ZS	BnaA10g13830D	AT5G22580	--	--
brown2	BnaC03G0660800ZS	BnaC03g59520D	AT1G29930	LHCB1.3	--
brown2	BnaC03G0413600ZS	BnaC03g39240D	AT3G15680	--	--
brown2	BnaC05G0185400ZS	BnaC05g16720D	AT1G21500	--	--
brown2	BnaC08G0463400ZS	--	AT1G19320	--	--
brown2	BnaA03G0424800ZS	BnaA03g41720D	AT3G52270	--	--
brown2	BnaC08G0531200ZS	BnaC08g43200D	AT1G08380	PSAO	--
brown2	BnaA07G0353900ZS	BnaAnng09060D	AT1G75640	--	--
brown2	BnaC04G0310200ZS	BnaC04g25110D	AT3G56220	--	--
brown2	BnaC08G0412200ZS	BnaC08g32110D	AT3G62300	DUF7	--
brown2	BnaC06G0011000ZS	BnaC06g00720D	AT1G44760	--	--
brown2	BnaA04G0065100ZS	BnaA04g05370D	AT3G52520	--	--
brown2	BnaC03G0198100ZS	BnaC03g19550D	AT2G35700	ERF038	ERF
brown2	BnaC07G0540300ZS	BnaC07g46760D	AT4G37740	GRF2	GRF
brown2	BnaA06G0364600ZS	BnaA06g30270D	AT5G48360	FH9	--
brown2	BnaC07G0134500ZS	BnaA07g07570D	AT1G29930	LHCB1.3	--
brown2	BnaC05G0304400ZS	BnaC05g26270D	AT3G19320	--	--
brown2	BnaA10G0213700ZS	BnaA10g19140D	AT3G01516	--	--
brown2	BnaC07G0167300ZS	BnaC07g12590D	AT1G27030	--	--
brown2	BnaA10G0073800ZS	--	--	--	--
brown2	BnaA06G0041400ZS	BnaA06g03860D	AT1G48330	--	--
brown2	BnaC05G0256200ZS	BnaC05g22880D	AT1G29930	LHCB1.3	--
brown2	BnaA04G0163700ZS	BnaA04g14560D	AT4G00260	REM15.15	B3
brown2	BnaA05G0013000ZS	BnaA05g01230D	AT2G46630	--	--
brown2	BnaC04G0607900ZS	BnaC04g50510D	AT2G45850	AHL9	--
brown2	BnaC07G0412300ZS	BnaC07g34010D	AT4G16980	--	--
brown2	BnaA08G0198600ZS	BnaA08g16820D	AT4G38970	FBA2	--
brown2	BnaC04G0011900ZS	BnaC04g00650D	AT2G46780	--	--
brown2	BnaC06G0272300ZS	BnaC06g22480D	AT1G75240	ZHD5	ZF-HD
brown2	BnaA02G0040700ZS	BnaA02g01050D	AT5G11550	--	--
brown2	BnaA07G0081400ZS	BnaA07g06910D	AT1G31320	LBD4	LBD
brown2	BnaA01G0012700ZS	BnaA01g00300D	AT4G37740	GRF2	GRF
brown2	BnaC03G0396800ZS	BnaC03g73740D	AT3G12970	--	--
brown2	BnaC07G0548300ZS	BnaC07g47650D	AT4G38620	MYB4	MYB
brown2	BnaC08G0349500ZS	BnaC08g25770D	AT3G54920	PMR6	--
brown2	BnaA03G0338600ZS	BnaA03g33460D	AT3G14490	TPS17	--
brown2	BnaC05G0338900ZS	BnaC05g28570D	AT1G32470	GDH3	--
brown2	BnaA04G0100700ZS	BnaA04g08570D	AT5G38430	RBCS--1B	--
brown2	BnaC04G0604100ZS	BnaC04g56910D	AT2G45340	--	--
brown2	BnaA08G0192000ZS	BnaA08g16090D	AT4G39970	--	--
brown2	BnaC05G0377200ZS	BnaC05g31270D	AT3G21055	PSBT	--
brown2	BnaA02G0285900ZS	BnaA02g22460D	AT5G44020	--	--
brown2	BnaA04G0269700ZS	BnaA04g24400D	AT2G42290	--	--
brown2	BnaC07G0495800ZS	BnaC07g42530D	AT5G48070	XTH20	--
brown2	BnaA02G0014000ZS	BnaAnng00800D	AT5G03820	--	--
brown2	BnaA05G0157700ZS	BnaA05g14100D	AT1G53860	--	--
brown2	BnaC07G0450600ZS	BnaA01g13130D	AT4G23500	--	--
brown2	BnaC08G0442700ZS	BnaC08g34880D	AT2G22620	--	--
brown2	BnaA02G0139400ZS	BnaC02g14330D	--	--	--
brown2	BnaC09G0103500ZS	BnaC09g08390D	AT2G10940	--	--
brown2	BnaA07G0224900ZS	BnaA07g38270D	AT1G80080	TMM	--
brown2	BnaC03G0295500ZS	BnaC03g28340D	AT4G09010	TL29	--
brown2	BnaC03G0748200ZS	BnaC03g77070D	AT4G34160	CYCD3--1	--
brown2	BnaA10G0182000ZS	BnaA10g15850D	AT5G19220	ADG2	--
brown2	BnaA09G0102900ZS	BnaA09g08190D	AT2G10940	--	--
brown2	BnaC06G0396500ZS	BnaC06g34130D	AT1G73220	44105	--
brown2	BnaC08G0006500ZS	BnaC08g46210D	AT1G03630	PORC	--
brown2	BnaA02G0132300ZS	--	AT5G54600	RPL24	--
brown2	BnaC09G0545300ZS	BnaC09g45400D	AT5G11160	APT5	--
brown2	BnaC07G0351200ZS	BnaC07g28690D	AT5G26670	PAE10	--
brown2	BnaA07G0263300ZS	BnaA07g23460D	AT1G71691	--	--
brown2	BnaA04G0289500ZS	BnaA04g26480D	AT2G45850	AHL9	--
brown2	BnaA03G0494400ZS	--	AT5G67010	ERF121	ERF
brown2	BnaC01G0158500ZS	BnaC01g14340D	AT4G22890	PGRL1A	--
brown2	BnaC02G0329800ZS	BnaC05g11110D	AT1G80130	--	--
brown2	BnaC09G0618700ZS	BnaCnng03570D	AT5G02260	EXPA9	--
brown2	BnaC05G0089400ZS	BnaC05g08490D	AT1G11120	--	--
brown2	BnaA07G0326700ZS	--	AT1G71691	--	--
brown2	BnaA01G0051200ZS	BnaA01g04270D	AT4G32710	PERK14	--
brown2	BnaA03G0082500ZS	--	AT5G19140	ATAILP1	--
brown2	BnaA10G0253400ZS	BnaA10g23000D	AT5G08460	--	--
brown2	BnaC04G0536000ZS	BnaC04g10420D	AT2G34790	MEE23	--
brown2	BnaC03G0671900ZS	BnaC03g60280D	AT4G38970	FBA2	--
brown2	BnaC02G0220900ZS	BnaC02g17990D	AT3G45680	NPF2.3	--
brown2	BnaC04G0173200ZS	--	AT2G30570	PSBW	--
brown2	BnaA01G0356600ZS	BnaA01g29750D	AT3G13960	GRF5	GRF
brown2	BnaA05G0432200ZS	BnaA05g27440D	AT3G11630	BAS1	--
brown2	BnaA06G0005500ZS	BnaA06g00440D	AT1G55260	--	--
brown2	BnaA06G0405000ZS	BnaA06g34400D	AT2G01950	BRL2	--
brown2	BnaC07G0389100ZS	BnaC07g50000D	AT3G50750	BEH1	BES1
brown2	BnaC05G0138500ZS	BnaA06g11130D	AT1G78960	LUP2	--
brown2	BnaC03G0280200ZS	BnaC03g26730D	AT2G26440	PME12	--
brown2	BnaC05G0180900ZS	BnaC05g16340D	AT1G21090	--	--
brown2	BnaC08G0207700ZS	BnaC08g14820D	AT1G11310	MLO2	--
brown2	BnaA09G0120500ZS	--	AT2G19170	SBT2.5	--
brown2	BnaA01G0357700ZS	BnaA01g37210D	AT3G13750	BGAL1	--
brown2	BnaC02G0368500ZS	--	AT4G10340	LHCB5	--
brown2	BnaC01G0186100ZS	BnaC01g17020D	AT4G25100	FSD1	--
brown2	BnaA07G0086800ZS	BnaA07g07560D	AT1G29930	LHCB1.3	--
brown2	BnaC03G0740100ZS	BnaC03g65490D	AT4G35160	--	--
brown2	BnaC01G0489100ZS	BnaA05g30600D	AT3G06868	--	--
brown2	BnaA10G0243800ZS	--	AT5G10280	MYB92	MYB_related
brown2	BnaA01G0039700ZS	BnaA01g02910D	AT4G34220	--	--
brown2	BnaA10G0129900ZS	BnaA10g11160D	AT5G57130	--	--
brown2	BnaA09G0566100ZS	BnaA09g40100D	AT3G62730	--	--
brown2	BnaA09G0703900ZS	BnaC08g43960D	AT1G04660	--	--
brown2	BnaA01G0399900ZS	--	AT3G05020	ACP1	--
brown2	BnaC06G0416000ZS	BnaC06g43970D	AT1G75500	WAT1	--
brown2	BnaA03G0143500ZS	BnaA03g13550D	AT5G50740	--	--
brown2	BnaC04G0455600ZS	BnaC04g36670D	AT2G24260	BHLH66	bHLH
brown2	BnaA03G0416600ZS	BnaA03g40910D	AT3G50750	BEH1	BES1
brown2	BnaA03G0242200ZS	BnaA03g23190D	AT2G41990	--	--
brown2	BnaC04G0511400ZS	BnaC04g42350D	AT2G31480	--	--
brown2	BnaC03G0302000ZS	BnaC03g28960D	AT4G10340	LHCB5	--
brown2	BnaA07G0128300ZS	BnaAnng40570D	AT1G21500	--	--
brown2	BnaC08G0429300ZS	BnaC08g33670D	AT5G50375	CPI1	--
brown2	BnaC08G0494300ZS	BnaC08g39920D	AT1G14080	FUT6	--
brown2	BnaC01G0034600ZS	BnaC01g03140D	AT4G35420	TKPR1	--
brown2	BnaC09G0471700ZS	BnaC09g54280D	AT5G19220	ADG2	--
brown2	BnaC04G0277200ZS	--	AT5G26920	CBP60G	--
brown2	BnaA06G0361600ZS	BnaA06g29970D	AT5G48790	--	--
brown2	BnaC03G0670100ZS	BnaC03g60120D	AT4G38660	--	--
brown2	BnaC05G0345400ZS	--	AT1G32060	PRK	--
brown2	BnaC03G0001300ZS	BnaC03g00040D	AT1G01060	LHY	MYB_related
brown2	BnaA01G0014100ZS	BnaA01g00450D	AT4G37450	AGP18	--
brown2	BnaC03G0485200ZS	BnaC03g45300D	AT2G13820	--	--
brown2	BnaA03G0534200ZS	BnaA03g52240D	AT4G32915	GATC	--
brown2	BnaC04G0134400ZS	BnaC04g10990D	AT2G33530	SCPL46	--
brown2	BnaC09G0527400ZS	BnaC09g43750D	AT5G13320	GH3.12	--
brown2	BnaC02G0092700ZS	BnaC02g08620D	AT5G19220	ADG2	--
brown2	BnaC03G0681400ZS	BnaC03g60830D	AT4G39970	--	--
brown2	BnaA04G0027500ZS	BnaA04g02210D	AT3G57780	--	--
brown2	BnaA02G0416300ZS	BnaAnng05110D	AT5G67460	--	--
brown2	BnaA03G0417600ZS	BnaA03g41020D	AT3G50890	ZHD7	ZF-HD
brown2	BnaC09G0029000ZS	--	AT3G29030	EXPA5	--
brown2	BnaC01G0474600ZS	BnaA01g31530D	AT5G19100	--	--
brown2	BnaC06G0242000ZS	BnaC06g43050D	AT1G80080	TMM	--
brown2	BnaC06G0449900ZS	BnaC06g39840D	AT1G79420	--	--
brown2	BnaA06G0149400ZS	BnaA06g14920D	AT1G21090	--	--
brown2	BnaA06G0307600ZS	BnaA06g24820D	AT5G65870	PSK5	--
brown2	BnaA02G0053000ZS	BnaA02g02130D	AT5G14370	--	--
brown2	BnaA08G0187000ZS	BnaA08g15710D	AT4G37590	NPY5	--
brown2	BnaA05G0411500ZS	BnaA05g25430D	AT3G14000	BRXL2	--
brown2	BnaC06G0056100ZS	BnaC06g04530D	AT1G51400	--	--
brown2	BnaA06G0027600ZS	BnaC06g04090D	AT1G50732	--	--
brown2	BnaA04G0161700ZS	BnaA04g14350D	AT2G24395	--	--
brown2	BnaA06G0024100ZS	BnaA06g02370D	AT1G51400	--	--
brown2	BnaA08G0161600ZS	BnaA08g30780D	AT2G20260	PSAE2	--
brown2	BnaA08G0200100ZS	--	AT4G38660	--	--
brown2	BnaC07G0116500ZS	--	AT3G23730	XTH16	--
brown2	BnaA01G0040300ZS	BnaA01g02970D	AT4G34160	CYCD3--1	--
brown2	BnaC03G0442400ZS	BnaC03g41500D	AT3G20260	--	--
brown2	BnaC05G0044400ZS	BnaC05g04250D	AT1G06180	ATMYB13	MYB
brown2	BnaC06G0050900ZS	BnaC06g41010D	AT1G50732	--	--
brown2	BnaC05G0063000ZS	BnaC05g06120D	AT1G08465	YAB2	YABBY
brown2	BnaC07G0198000ZS	BnaC07g14870D	AT1G20020	LFNR2	--
brown2	BnaC04G0370700ZS	BnaC04g29770D	AT5G35740	--	--
brown2	BnaA07G0059900ZS	BnaA07g04750D	AT2G06020	--	G2-like
brown2	BnaC04G0166800ZS	BnaC04g13520D	AT2G31220	BHLH10	bHLH
brown2	BnaA09G0557300ZS	BnaA09g39240D	AT3G61490	--	--
brown2	BnaA06G0329500ZS	BnaA06g27020D	AT5G24570	--	--
brown2	BnaA06G0361700ZS	--	AT5G48790	--	--
brown2	BnaA07G0287400ZS	BnaA07g25850D	AT1G66430	--	--
brown2	BnaA06G0381100ZS	BnaA06g31910D	AT3G27690	LHCB2.4	--
brown2	BnaC09G0052800ZS	BnaA09g04510D	AT5G25620	YUC6	--
brown2	Bnascaffold0020G0000200ZS	--	AT1G53100	--	--
brown2	BnaC05G0152800ZS	BnaC05g13990D	AT1G18250	ATLP--1	--
brown2	BnaC05G0489200ZS	BnaC05g41900D	AT2G38080	IRX12	--
brown2	BnaA06G0050000ZS	BnaA06g04820D	AT1G08380	PSAO	--
brown2	BnaA02G0276700ZS	BnaA02g22920D	AT5G42200	ATL23	--
brown2	BnaC03G0809300ZS	BnaA08g00590D	AT1G55260	--	--
brown2	BnaA09G0436400ZS	BnaA09g28500D	AT1G25390	--	--
brown2	BnaA07G0389000ZS	BnaA07g35690D	AT1G80360	--	--
brown2	BnaA08G0086100ZS	BnaA08g08070D	AT1G31070	GLCNAC1PUT1	--
brown2	BnaA10G0105600ZS	BnaA10g07350D	AT5G54270	LHCB3	--
brown2	BnaC08G0296800ZS	BnaC08g21080D	AT3G49380	iqd15	--
brown2	BnaA08G0283000ZS	--	AT1G11670	--	--
brown2	BnaC04G0612900ZS	BnaC04g51610D	AT2G46820	CURT1B	--
brown2	BnaC03G0790700ZS	BnaC03g69350D	AT1G52230	PSAH2	--
brown2	BnaC07G0125500ZS	BnaCnng19520D	AT1G31320	LBD4	LBD
brown2	BnaA07G0136000ZS	BnaAnng14750D	AT1G20020	LFNR2	--
brown2	BnaA08G0192100ZS	BnaA08g16100D	AT4G39950	CYP79B2	--
brown2	BnaA01G0098300ZS	BnaA01g09640D	AT4G18810	--	--
brown2	BnaC07G0274700ZS	BnaC07g21390D	AT2G01950	BRL2	--
brown2	BnaA08G0126900ZS	BnaA08g10350D	AT4G22560	--	--
brown2	BnaC06G0017600ZS	BnaC06g00310D	AT1G46264	HSFB4	HSF
brown2	BnaA03G0381400ZS	BnaA03g37580D	AT3G24770	CLE41	--
brown2	BnaA09G0141100ZS	BnaA09g53090D	AT1G64670	BDG1	--
brown2	BnaC05G0003800ZS	BnaC05g00240D	AT1G01900	SBTI1.1	--
brown2	BnaA08G0095200ZS	BnaA08g05880D	AT4G15790	--	--
brown2	BnaC01G0016700ZS	BnaC01g01450D	AT2G23130	AGP17	--
brown2	BnaA08G0282200ZS	BnaA08g25120D	AT1G11820	--	--
brown2	BnaA05G0107300ZS	BnaA05g10070D	AT2G33510	--	--
brown2	BnaA06G0007400ZS	BnaA06g01280D	AT1G54160	NFYA5	NF-YA
brown2	BnaA10G0057000ZS	BnaA10g28590D	AT1G47655	DOF1.6	Dof
brown2	BnaC07G0188700ZS	BnaC07g14470D	AT1G21500	--	--
brown2	BnaA01G0229800ZS	BnaA01g20040D	AT3G46780	PTAC16	--
brown2	BnaC05G0041100ZS	BnaC05g03860D	AT1G05710	--	bHLH
brown2	BnaA04G0019800ZS	BnaA04g01520D	AT3G59790	MPK10	--
brown2	BnaA01G0103500ZS	--	AT4G19460	--	--
brown2	BnaA05G0471800ZS	BnaA05g31470D	AT3G05830	--	--
brown2	BnaA06G0160500ZS	BnaA06g16060D	AT3G49260	iqd21	--
brown2	BnaC08G0058300ZS	BnaC08g04510D	AT3G02040	GDPD1	--
brown2	BnaC02G0540200ZS	BnaC02g42890D	AT5G64040	PSAN	--
brown2	BnaC02G0005800ZS	BnaAnng31500D	AT5G02550	--	--
brown2	BnaC08G0340000ZS	--	AT5G27700	RPS21C	--
brown2	BnaC09G0145700ZS	BnaC09g11730D	AT1G63930	ROH1	--
brown2	BnaA06G0056900ZS	BnaA06g37940D	AT1G09380	--	--
brown2	BnaC05G0098600ZS	BnaC05g09250D	AT1G12860	SCRM2	bHLH
brown2	BnaA09G0633400ZS	BnaA09g57080D	AT1G14440	ZHD4	ZF-HD
brown2	BnaC08G0295700ZS	BnaC08g20940D	AT3G49260	iqd21	--
brown2	BnaA09G0215600ZS	BnaA09g18420D	AT5G47670	NFYB6	NF-YB
brown2	BnaC09G0366900ZS	BnaC09g30700D	AT5G54270	LHCB3	--
brown2	BnaC08G0474900ZS	--	AT1G17140	ICR1	--
brown2	BnaA04G0286100ZS	BnaA04g26130D	AT2G45340	--	--
brown2	BnaC08G0415500ZS	BnaC08g32440D	AT3G62730	--	--
brown2	BnaA06G0165000ZS	BnaA06g16330D	AT3G48740	SWEET11	--
brown2	BnaC08G0491200ZS	BnaC08g39630D	AT1G14440	ZHD4	ZF-HD
brown2	BnaA09G0394800ZS	BnaA09g54020D	AT1G32060	PRK	--
brown2	BnaC01G0431700ZS	BnaC01g36080D	AT3G15430	--	--
brown2	BnaC07G0524500ZS	--	AT4G35100	PIP2--7	--
brown2	BnaA07G0347400ZS	BnaA07g31700D	AT1G74730	--	--
brown2	BnaC07G0162600ZS	BnaC07g12200D	AT1G26210	ATSOFL1	--
brown2	BnaC05G0507800ZS	BnaC05g43640D	AT3G08920	STR10	--
brown2	BnaC04G0535400ZS	--	AT2G34710	ATHB--14	HD-ZIP
brown2	BnaA02G0209600ZS	BnaA02g16680D	AT1G74070	CYP26--2	--
brown2	BnaA10G0272600ZS	BnaA10g24730D	AT5G05830	--	--
brown2	BnaC03G0427400ZS	BnaC03g40410D	AT3G18050	--	--
brown2	BnaA03G0107600ZS	BnaA03g09850D	AT5G58260	ndhN	--
brown2	BnaA05G0328400ZS	BnaC05g24200D	AT1G32060	PRK	--
brown2	BnaC08G0419600ZS	BnaC08g32750D	AT3G63200	PLP9	--
brown2	BnaA03G0193400ZS	BnaA03g18690D	AT2G39700	EXPA4	--
brown2	BnaC05G0178000ZS	BnaA04g27090D	AT1G20870	IDM3	--
brown2	Bnascaffold0571G0000100ZS	--	AT4G00370	PHT44	--
brown2	BnaA05G0467600ZS	--	--	--	--
brown2	BnaC02G0544000ZS	BnaC02g43200D	AT5G64570	BXL4	--
brown2	BnaC07G0382400ZS	BnaC07g31220D	AT5G61480	TDR	--
brown2	BnaA06G0202700ZS	BnaA06g19490D	AT3G26060	PRXQ	--
brown2	BnaC04G0136300ZS	BnaC04g11160D	AT2G33330	CRRSP11	--
brown2	BnaA06G0257500ZS	#N/A	#N/A	#N/A	--
brown2	BnaA08G0050200ZS	BnaA08g04420D	AT1G44575	PSBS	--
brown2	BnaC09G0594800ZS	BnaC09g50140D	AT5G05160	--	--
brown2	BnaA04G0186600ZS	BnaA04g16730D	AT2G28840	XBAT31	--
brown2	BnaA06G0106800ZS	BnaA06g10520D	AT1G15820	LHCB6	--
brown2	BnaA08G0204300ZS	BnaC03g59670D	AT1G30380	PSAK	--
brown2	BnaA09G0055900ZS	BnaA09g03690D	AT5G27290	--	--
brown2	BnaA09G0036900ZS	BnaA09g24500D	AT3G26932	DRB3	--
brown2	BnaA08G0050100ZS	BnaA08g04410D	AT1G44760	--	--
brown2	BnaC08G0123000ZS	BnaC08g09320D	AT1G31070	GLCNAC1PUT1	--
brown2	BnaA04G0197400ZS	BnaA04g17660D	AT2G30570	PSBW	--
brown2	BnaA08G0093300ZS	BnaA08g05700D	AT4G15510	PPD1	--
brown2	BnaC06G0413300ZS	BnaC06g36000D	AT1G75240	ZHD5	ZF-HD
brown2	BnaA06G0011300ZS	BnaA06g00880D	AT1G53520	FAP3	--
brown2	BnaA06G0019700ZS	BnaA06g01680D	AT1G52230	PSAH2	--
brown2	BnaC03G0191900ZS	BnaC03g18980D	AT2G34430	LHB1B1	--
brown2	BnaA02G0345900ZS	BnaA02g29010D	AT3G27690	LHCB2.4	--
brown2	BnaC01G0016800ZS	BnaC01g01460D	AT4G37445	--	--
brown2	BnaA09G0203800ZS	--	AT5G45680	FKBP13	--
brown2	BnaA08G0207100ZS	BnaA08g17660D	AT1G29930	LHCB1.3	--
brown2	BnaA06G0291500ZS	BnaA06g23190D	AT5G64040	PSAN	--
brown2	BnaC01G0240100ZS	BnaC01g21880D	AT4G16260	--	--
brown2	BnaC04G0031200ZS	BnaC04g52490D	AT2G42130	PAP13	--
brown2	BnaC03G0618700ZS	--	AT3G47470	LHCA4	--
brown2	BnaA03G0430100ZS	BnaA03g42210D	AT3G47360	HSD3	--
brown2	BnaA07G0371900ZS	BnaA07g33900D	AT1G78050	PGM	--
brown2	BnaC09G0579500ZS	BnaC09g48700D	AT5G06860	PGIP1	--
brown2	Bnascaffold0149G0000200ZS	--	AT4G19460	--	--
brown2	BnaC02G0102200ZS	--	AT5G20540	BRXL4	--
brown2	BnaC03G0340700ZS	BnaC03g32440D	AT3G01550	PPT2	--
brown2	BnaC01G0294800ZS	BnaC01g24850D	AT3G46780	PTAC16	--
brown2	BnaC04G0192400ZS	BnaC04g15370D	AT2G28790	--	--
brown2	BnaC03G0587900ZS	BnaC03g75340D	AT3G26060	PRXQ	--
brown2	BnaA05G0081800ZS	BnaA05g07350D	AT2G37080	ICR2	--
brown2	BnaC05G0132200ZS	BnaC05g12070D	AT1G15820	LHCB6	--
brown2	BnaC04G0039700ZS	BnaC04g02730D	AT2G43120	--	--
brown2	BnaA06G0143300ZS	BnaA06g38550D	AT1G20340	DRT112	--
brown2	BnaA03G0299600ZS	BnaA03g29110D	AT3G05625	--	--
brown2	BnaA04G0002600ZS	BnaA04g00110D	AT3G63140	CSP41A	--
brown2	BnaA10G0243600ZS	BnaA10g21940D	AT5G10310	EPFL1	--
brown2	BnaC03G0378500ZS	BnaC03g36190D	AT3G09070	--	--
brown2	BnaC04G0587000ZS	BnaC04g48200D	AT2G42290	--	--
brown2	BnaC01G0432300ZS	BnaC01g36130D	AT3G16530	--	--
brown2	BnaC08G0368700ZS	BnaC08g27940D	AT3G57020	SSL9	--
brown2	BnaC06G0277200ZS	BnaC06g22930D	AT1G74500	PRE3	bHLH
brown2	BnaA09G0036200ZS	BnaA09g52250D	AT3G26700	--	--
brown2	BnaC05G0385200ZS	BnaC05g32350D	AT1G50900	LTD	--
brown2	BnaA10G0143500ZS	BnaA10g29560D	AT5G58770	--	--
brown2	BnaC03G0511800ZS	BnaC03g48420D	AT2G18460	LCV3	--
brown2	BnaC05G0071300ZS	BnaC05g06950D	AT1G09380	--	--
brown2	BnaA09G0099900ZS	BnaA09g07840D	AT5G66570	PSBO1	--
brown2	BnaC07G0404100ZS	BnaC07g33280D	AT3G47360	HSD3	--
brown2	BnaC05G0516000ZS	BnaC05g44420D	AT3G07540	FH10	--
brown2	BnaC07G0532500ZS	BnaC07g46090D	AT4G36620	GATA19	GATA
brown2	BnaC04G0459500ZS	--	AT2G24645	REM14	B3
brown2	BnaC03G0258500ZS	BnaC03g25170D	AT2G45190	YAB1	YABBY
brown2	Bnascaffold0750G0000100ZS	--	AT2G39730	RCA	--
brown2	BnaC07G0213800ZS	BnaC07g16640D	AT5G66570	PSBO1	--
brown2	BnaC09G0554600ZS	BnaC09g46330D	AT5G10310	EPFL1	--
brown2	BnaC08G0237300ZS	BnaC08g17080D	AT1G16880	ACR11	--
brown2	BnaC07G0260900ZS	BnaC07g20340D	AT5G47600	HSP14.7	--
brown2	BnaA05G0153100ZS	BnaA05g13640D	AT1G55670	PSAG	--
brown2	BnaC02G0552200ZS	BnaC02g16740D	AT5G67460	--	--
brown2	BnaC04G0260300ZS	BnaC04g21220D	AT3G62760	GSTF13	--
brown2	BnaA04G0220600ZS	BnaA04g20090D	AT2G34340	--	--
brown2	BnaA08G0018800ZS	BnaA08g01590D	AT1G52230	PSAH2	--
brown2	BnaC09G0460900ZS	BnaC09g54090D	AT5G20420	CLSY2	--
brown2	BnaC05G0239200ZS	BnaCnng36210D	AT1G27950	LTPG1	--
brown2	BnaC04G0381200ZS	BnaC04g30810D	AT5G38430	RBCS--1B	--
brown2	BnaC08G0242500ZS	BnaC08g17610D	AT1G17920	HDG12	HD-ZIP
brown2	BnaA08G0291800ZS	BnaCnng48490D	AT1G09880	--	--
brown2	BnaC06G0010400ZS	BnaAnng19110D	AT1G44575	PSBS	--
brown2	BnaC06G0078300ZS	BnaC06g06390D	AT1G53520	FAP3	--
brown2	BnaA06G0344000ZS	--	AT5G26670	PAE10	--
brown2	BnaC02G0309200ZS	BnaC02g24720D	AT1G78020	--	--
brown2	BnaA05G0073200ZS	BnaA05g06480D	AT2G38185	--	--
brown2	BnaC03G0535400ZS	BnaC03g50210D	AT5G64040	PSAN	--
brown2	BnaC08G0133500ZS	BnaC08g10210D	AT4G15510	PPD1	--
brown2	BnaC08G0367700ZS	BnaC08g27800D	AT3G56940	CRD1	--
brown2	BnaA07G0289100ZS	BnaA07g26010D	AT1G64820	--	--
brown2	BnaA10G0236600ZS	BnaC09g45330D	AT5G11320	YUC4	--
brown2	BnaC04G0256800ZS	BnaC04g20890D	AT3G63140	CSP41A	--
brown2	BnaA02G0419000ZS	BnaA02g34760D	AT5G66570	PSBO1	--
brown2	BnaC05G0426500ZS	BnaC05g35870D	AT3G17680	--	--
brown2	BnaA07G0291000ZS	BnaA07g26200D	AT1G67040	--	--
brown2	BnaA04G0139700ZS	BnaA04g12270D	AT2G21590	APL4	--
brown2	BnaC08G0349200ZS	BnaC08g25680D	AT3G54890	LHCA1	--
brown2	BnaC01G0265300ZS	BnaC01g23800D	AT3G50820	PSBO2	--
brown2	BnaA05G0040900ZS	BnaA05g03590D	AT2G43840	UGT74F1	--
brown2	BnaA03G0315600ZS	BnaC01g39210D	AT3G09070	--	--
brown2	BnaC03G0286000ZS	--	AT2G21050	LAX2	--
brown2	BnaC09G0160800ZS	BnaC09g12690D	AT1G63840	--	--
brown2	BnaC01G0330400ZS	BnaC01g28480D	AT1G60030	NAT7	--
brown2	BnaC05G0062400ZS	BnaC05g06070D	AT1G08380	PSAO	--
brown2	BnaC08G0220200ZS	BnaC03g57010D	AT1G12860	SCRM2	bHLH
brown2	BnaA10G0056100ZS	BnaA10g05030D	AT1G47840	HXK3	--
brown2	BnaA07G0247200ZS	BnaA07g21770D	AT1G75240	ZHD5	ZF-HD
brown2	BnaA02G0387100ZS	BnaA02g37060D	AT5G24270	CBL4	--
brown2	BnaA06G0175800ZS	BnaA06g17350D	AT3G47470	LHCA4	--
brown2	BnaC03G0572100ZS	BnaC03g75220D	--	--	--
brown2	BnaA08G0014300ZS	--	AT1G53380	--	--
brown2	BnaA10G0159700ZS	BnaA10g13530D	AT5G60700	--	--
brown2	BnaC07G0331600ZS	BnaC07g26740D	AT5G48790	--	--
brown2	BnaC03G0227000ZS	BnaC03g22200D	AT2G39700	EXPA4	--
brown2	BnaA09G0257700ZS	BnaA09g22540D	AT4G10340	LHCB5	--
brown2	BnaA03G0556100ZS	BnaAnng31200D	AT4G36620	GATA19	GATA
brown2	BnaA04G0216500ZS	BnaA04g19650D	AT2G33640	PAT21	--
brown2	BnaC08G0061900ZS	--	--	--	--
brown2	BnaC09G0422300ZS	BnaC09g34100D	AT3G47070	--	--
brown2	Bnascaffold0027G0038900ZS	BnaA06g33850D	AT2G03090	EXPA15	--
brown2	BnaC02G0495900ZS	BnaC02g39470D	AT5G28300	--	Trihelix
brown2	Bnascaffold0025G0021500ZS	--	AT3G15990	SULTR34	--
brown2	BnaC08G0017700ZS	BnaC08g01270D	AT1G05470	CVP2	--
brown2	BnaA03G0026100ZS	BnaA03g55560D	AT5G07030	--	--
brown2	BnaA10G0033100ZS	BnaA10g03180D	AT1G05160	KAO1	--
brown2	BnaC04G0502100ZS	BnaC04g41290D	AT2G30570	PSBW	--
brown2	BnaA02G0298900ZS	BnaA02g24400D	AT5G46290	KAS1	--
brown2	BnaA01G0221300ZS	BnaA01g20560D	AT4G12730	FLA2	--
brown2	BnaA09G0450100ZS	--	AT1G23750	--	--
brown2	BnaA03G0254400ZS	BnaA03g24350D	AT4G10340	LHCB5	--
brown2	BnaC02G0197200ZS	BnaC02g16220D	AT4G18110	--	--
brown2	BnaC07G0101000ZS	--	--	--	--
brown2	BnaC05G0177900ZS	BnaC05g16140D	AT1G20870	IDM3	--
brown2	BnaC09G0303400ZS	BnaC02g46810D	AT4G10340	LHCB5	--
brown2	BnaA09G0055300ZS	--	AT5G27200	ACP5	--
brown2	BnaC06G0071200ZS	--	AT1G52820	--	--
brown2	BnaA04G0184000ZS	BnaA04g16440D	AT2G28510	DOF2.1	Dof
brown2	BnaA10G0099600ZS	BnaA10g06770D	AT5G53490	--	--
brown2	BnaA09G0682400ZS	BnaAnng12280D	AT1G04660	--	--
brown2	BnaC01G0085900ZS	BnaC01g08280D	AT4G30110	HMA2	--
brown2	BnaC03G0032800ZS	BnaC03g02920D	AT5G07200	GA20OX3	--
brown2	BnaA06G0195000ZS	BnaA06g20110D	AT3G43270	PME32	--
brown2	BnaA09G0155400ZS	BnaA09g13200D	AT1G62520	--	--
brown2	BnaA05G0386400ZS	BnaAnng29070D	AT3G17130	--	--
brown2	BnaA07G0215800ZS	BnaCnng21010D	AT3G61470	LHCA2	--
brown2	BnaA07G0054200ZS	--	--	--	--
brown2	BnaA07G0075000ZS	BnaCnng38050D	AT3G23730	XTH16	--
brown2	BnaA01G0016200ZS	BnaA01g00680D	AT4G37250	--	--
brown2	BnaA01G0197600ZS	BnaA01g18650D	AT3G30280	--	--
brown2	BnaA09G0482200ZS	BnaA09g32210D	AT3G51670	PATL6	--
brown2	BnaA10G0277300ZS	BnaA10g25210D	AT5G05160	--	--
brown2	BnaC06G0230200ZS	--	AT3G61470	LHCA2	--
brown2	BnaA03G0219600ZS	BnaA03g21110D	AT2G45190	YAB1	YABBY
brown2	BnaC03G0386400ZS	BnaC03g37090D	AT3G11170	FAD7	--
brown2	BnaA06G0150200ZS	BnaA06g14970D	AT3G43660	--	--
brown2	BnaC03G0166700ZS	BnaC03g16450D	AT5G50740	--	--
brown2	BnaA04G0101200ZS	BnaA04g08640D	AT5G38430	RBCS--1B	--
brown2	BnaC05G0444600ZS	BnaA03g16470D	AT5G19940	PAP8	--
brown2	BnaC04G0403200ZS	BnaC04g32410D	AT3G09120	--	--
brown2	BnaC09G0589900ZS	BnaC09g49660D	AT5G05830	--	--
brown2	BnaA09G0160400ZS	BnaA09g13710D	AT1G61520	LHCA3	--
brown2	BnaA04G0249400ZS	BnaA04g22260D	AT2G38920	RF178	--
brown2	BnaA09G0460900ZS	BnaA09g30590D	AT1G22530	PATL2	--
brown2	BnaA03G0254200ZS	BnaA03g24330D	AT4G10300	--	--
brown2	BnaC04G0367000ZS	BnaC04g55930D	AT4G12800	PSAL	--
brown2	BnaA03G0409800ZS	BnaA03g40220D	AT5G51860	--	MIKC_MADS
brown2	BnaA10G0070700ZS	BnaA10g05670D	AT5G50150	--	--
brown2	BnaA09G0231200ZS	BnaA09g19870D	AT4G05180	PSBQ2	--
brown2	BnaC08G0108100ZS	BnaC08g07850D	AT1G32060	PRK	--
brown2	BnaA06G0139600ZS	--	--	--	--
brown2	BnaA05G0442400ZS	BnaA05g29110D	AT5G02120	HLIP	--
brown2	BnaA05G0065000ZS	--	AT2G39700	EXPA4	--
brown2	BnaA10G0048800ZS	BnaA10g27940D	AT1G06830	GRXS11	--
brown2	BnaA03G0410200ZS	BnaA03g40260D	AT5G61480	TDR	--
brown2	BnaA01G0210500ZS	BnaA01g19750D	AT3G50820	PSBO2	--
brown2	BnaA03G0558700ZS	BnaAnng18320D	AT4G36830	HOS3	--
brown2	BnaA03G0099600ZS	BnaA03g09070D	AT5G60200	DOF5.3	Dof
brown2	BnaC02G0467800ZS	--	--	--	--
brown2	BnaC08G0065600ZS	BnaC08g05110D	AT1G44575	PSBS	--
brown2	BnaC03G0535500ZS	BnaC03g50220D	AT5G64030	--	--
brown2	BnaC01G0101500ZS	BnaCnng47760D	AT4G28703	--	--
brown2	BnaA06G0116100ZS	BnaA06g11490D	AT1G17030	--	--
brown2	BnaA08G0076000ZS	BnaA08g07000D	AT1G32060	PRK	--
brown2	BnaA03G0274000ZS	BnaA03g26470D	AT4G01900	GLB1	--
brown2	BnaC06G0200500ZS	--	AT3G56700	FAR6	--
brown2	BnaA07G0303400ZS	BnaA07g27320D	AT1G68640	PAN	bZIP
brown2	BnaA06G0167900ZS	--	AT3G48420	--	--
brown2	BnaA09G0671200ZS	--	--	--	--
brown2	BnaC04G0532900ZS	--	AT1G29930	LHCB1.3	--
brown2	BnaC05G0009800ZS	BnaC05g00820D	AT1G01080	--	--
brown2	BnaC09G0271100ZS	BnaC09g21870D	AT4G05180	PSBQ2	--
brown2	BnaA08G0306300ZS	BnaA08g28710D	AT1G06680	PSBP1	--
brown2	BnaA09G0675700ZS	BnaA09g49810D	AT1G06680	PSBP1	--
brown2	BnaA08G0194600ZS	--	AT4G39640	GGT1	--
brown2	BnaC08G0336500ZS	BnaC08g24520D	AT3G53470	--	--
brown2	BnaA05G0097300ZS	BnaA05g09050D	AT2G34790	MEE23	--
brown2	BnaA09G0028400ZS	BnaA09g01080D	AT4G02770	PSAD1	--
brown2	BnaC02G0439300ZS	BnaC02g47920D	AT2G03090	EXPA15	--
brown2	BnaC08G0081200ZS	BnaC08g05450D	AT4G12800	PSAL	--
brown2	BnaA09G0427500ZS	BnaA09g27660D	AT1G27950	LTPG1	--
brown2	BnaC09G0493200ZS	BnaC09g40820D	AT5G17170	ENH1	--
brown2	BnaC03G0564600ZS	BnaC03g52530D	AT3G49260	iqd21	--
brown2	BnaA07G0214900ZS	BnaA07g38030D	AT3G61250	AtMYB17	MYB
brown2	BnaC01G0423400ZS	BnaC01g44580D	AT3G16240	TIP2--1	--
brown2	BnaA09G0207100ZS	BnaA09g17930D	AT5G46290	KAS1	--
brown2	BnaA10G0019900ZS	BnaAnng39860D	AT1G03600	PSB27--1	--
brown2	BnaC08G0341000ZS	BnaC08g48810D	AT3G54050	FBP	--
brown2	BnaC01G0045500ZS	--	AT4G34220	--	--
brown2	BnaA08G0267000ZS	BnaA08g23760D	AT1G15820	LHCB6	--
brown2	BnaC09G0051600ZS	BnaC09g03900D	AT5G25830	GATA12	GATA
brown2	BnaA04G0221200ZS	BnaA04g20150D	AT1G29930	LHCB1.3	--
brown2	BnaC04G0380700ZS	BnaC04g30870D	AT5G38430	RBCS--1B	--
brown2	BnaA03G0018700ZS	BnaA03g55170D	AT5G05030	--	--
brown2	BnaA02G0107400ZS	BnaA02g07320D	AT5G59010	--	--
brown2	BnaC01G0019000ZS	BnaC01g01670D	AT4G37250	--	--
brown2	BnaC08G0318400ZS	BnaC08g22980D	AT3G51670	PATL6	--
brown2	BnaC05G0354000ZS	BnaC05g29690D	AT3G22800	LRX6	--
brown2	BnaC05G0145300ZS	BnaC05g13380D	AT1G17200	--	--
brown2	BnaC05G0336400ZS	--	AT1G32900	GBSS1	--
brown2	BnaA05G0097900ZS	BnaA05g09120D	AT2G34710	ATHB--14	HD-ZIP
brown2	BnaA03G0121500ZS	BnaA03g11420D	AT5G55410	--	--
brown2	BnaC04G0048500ZS	BnaC04g53090D	AT2G44300	--	--
brown2	BnaC05G0173400ZS	BnaCnng32150D	AT1G20340	DRT112	--
brown2	BnaA07G0010900ZS	BnaA07g01150D	AT2G19540	--	--
brown2	BnaC03G0329500ZS	BnaC03g31330D	AT4G01900	GLB1	--
brown2	BnaA07G0343300ZS	--	AT1G74020	SSL12	--
brown2	BnaA10G0205100ZS	BnaA10g18330D	AT5G16000	NIK1	--
brown2	BnaC05G0574800ZS	--	AT2G46070	MPK12	--
brown2	BnaA09G0445600ZS	BnaA09g29480D	AT1G27045	ATHB--54	HD-ZIP
brown2	BnaA09G0666300ZS	BnaA09g48920D	AT1G08380	PSAO	--
brown2	BnaA02G0038800ZS	BnaA02g00860D	AT5G11160	APT5	--
brown2	BnaC04G0266800ZS	BnaC04g21740D	AT3G61470	LHCA2	--
brown2	BnaC09G0177400ZS	BnaCnng31870D	AT1G61520	LHCA3	--
brown2	BnaA07G0168000ZS	BnaA07g14470D	AT5G38520	--	--
brown2	BnaC07G0312500ZS	BnaC07g25000D	AT3G28180	CSLC4	--
brown2	BnaC09G0504100ZS	BnaC09g41870D	AT5G16000	NIK1	--
brown2	BnaC09G0496200ZS	BnaC09g41120D	AT5G16720	MYOB3	--
brown2	BnaA05G0009800ZS	--	AT2G46070	MPK12	--
brown2	BnaA09G0166800ZS	BnaA09g14100D	AT1G60550	MENB	--
brown2	BnaA08G0216300ZS	BnaA08g18600D	AT1G28110	SCPL45	--
brown2	BnaA06G0019800ZS	BnaA06g01690D	AT1G52220	CURT1C	--
brown2	BnaC09G0468400ZS	BnaC09g38120D	AT5G19530	ACL5	--
brown2	BnaC03G0079900ZS	BnaC03g07880D	AT5G16660	--	--
brown2	BnaA05G0352300ZS	BnaA05g20390D	AT1G50900	LTD	--
brown2	BnaC08G0180100ZS	BnaC08g13230D	AT2G20260	PSAE2	--
brown2	BnaC08G0024800ZS	BnaC08g01880D	AT1G06680	PSBP1	--
brown2	BnaC05G0507600ZS	BnaCnng24140D	AT3G08940	LHCB4.2	--
brown2	BnaC03G0813100ZS	BnaC03g70700D	AT1G55670	PSAG	--
brown2	BnaC02G0280300ZS	BnaC02g22620D	AT1G74070	CYP26--2	--
brown2	BnaC08G0475100ZS	--	AT1G17140	ICR1	--
brown2	BnaA03G0501700ZS	BnaA03g48970D	AT4G28050	TET7	--
brown2	BnaA09G0508100ZS	BnaA09g55050D	AT3G54920	PMR6	--
brown2	BnaA10G0146000ZS	BnaA10g12090D	AT5G59010	--	--
brown2	BnaC07G0229900ZS	BnaCnng61040D	AT5G44360	--	--
brown2	BnaC06G0141300ZS	BnaC06g11040D	AT1G55670	PSAG	--
brown2	BnaC02G0555600ZS	BnaC02g48890D	AT5G66570	PSBO1	--
brown2	BnaA09G0628900ZS	--	AT1G15080	LPP2	--
brown2	BnaC05G0021700ZS	BnaAnng34570D	AT1G03600	PSB27--1	--
brown2	BnaA05G0392400ZS	BnaA05g23420D	AT3G16280	ERF036	ERF
brown2	BnaA07G0190300ZS	BnaA07g16530D	AT3G54890	LHCA1	--
brown2	BnaC05G0280200ZS	--	AT1G32060	PRK	--
brown2	BnaA05G0382500ZS	BnaA05g22580D	AT3G17680	--	--
brown2	BnaC01G0425700ZS	BnaC01g35550D	AT3G15990	SULTR34	--
brown2	BnaA08G0178700ZS	BnaAnng32090D	AT4G35725	--	--
brown2	BnaC08G0277600ZS	BnaA08g20360D	AT1G23560	--	--
brown2	BnaC03G0519300ZS	BnaA06g24550D	AT5G65640	BHLH93	bHLH
brown2	BnaA09G0695800ZS	--	AT1G01620	PIP1--3	--
brown2	BnaC04G0586700ZS	BnaC04g48170D	AT2G42220	STR9	--
brown2	BnaA02G0258900ZS	--	AT4G04640	ATPC1	--
brown2	BnaA01G0250300ZS	BnaA01g35710D	AT3G43720	LTPG2	--
brown2	BnaC08G0082600ZS	#N/A	#N/A	#N/A	--
brown2	BnaA04G0258200ZS	BnaA04g23290D	AT2G40480	--	--
brown2	BnaC01G0174100ZS	BnaC01g15800D	AT4G23980	ARF9	ARF
brown2	BnaA02G0081400ZS	BnaA02g04420D	AT3G16360	AHP4	--
brown2	BnaC05G0265600ZS	BnaC05g23620D	AT1G30600	--	--
brown2	BnaC04G0192500ZS	--	AT5G23300	PYRD	--
brown2	BnaA03G0182500ZS	BnaA03g17570D	AT2G38040	CAC3	--
brown2	BnaC08G0104200ZS	--	AT1G32550	FdC1	--
brown2	BnaA09G0385000ZS	--	AT3G05020	ACP1	--
brown2	BnaC01G0443400ZS	BnaC08g28950D	AT3G13960	GRF5	GRF
brown2	BnaA10G0001700ZS	BnaA10g00170D	AT1G01900	SBTI1.1	--
brown2	BnaC07G0091500ZS	BnaC07g47910D	AT2G04039	--	--
brown2	BnaA02G0358300ZS	BnaAnng07930D	AT5G47820	FRA1	--
brown2	BnaA10G0047300ZS	BnaA10g04360D	AT1G06680	PSBP1	--
brown2	BnaC06G0457800ZS	BnaC06g40630D	AT1G80360	--	--
brown2	BnaC01G0497500ZS	BnaA01g33250D	AT3G01060	--	--
brown2	BnaA07G0134800ZS	BnaA07g11620D	AT2G25700	ASK3	--
brown2	BnaC09G0011300ZS	BnaC09g00010D	AT4G02530	--	--
brown2	BnaC01G0504300ZS	--	AT3G03050	CSLD3	--
brown2	BnaA07G0176600ZS	BnaA07g15290D	AT5G41130	--	--
brown2	BnaC06G0191500ZS	BnaC06g15470D	AT3G54890	LHCA1	--
brown2	BnaC03G0009000ZS	BnaC03g00630D	AT5G02170	--	--
brown2	BnaC02G0496000ZS	BnaC07g49440D	AT5G28290	NEK3	--
brown2	BnaA02G0305800ZS	BnaC02g33160D	AT5G47110	LIL3:2	--
brown2	BnaA09G0136000ZS	BnaA09g11290D	AT1G63930	ROH1	--
brown2	BnaC05G0196800ZS	BnaC05g17880D	AT1G22590	AGL87	M-type_MADS
brown2	BnaC03G0238100ZS	BnaC03g23230D	AT2G41225	--	--
brown2	BnaC07G0503300ZS	BnaC07g43260D	AT4G31340	--	--
brown2	BnaA07G0343200ZS	BnaA07g31160D	AT1G74020	SSL12	--
brown2	BnaC03G0141500ZS	BnaC03g14320D	AT5G55230	MAP65--1	--
brown2	BnaC07G0371100ZS	BnaC07g30650D	AT5G23660	SWEET12	--
brown2	BnaA09G0400100ZS	BnaA09g25260D	AT1G31330	PSAF	--
brown2	BnaC08G0293000ZS	BnaC08g20630D	AT3G48970	--	--
brown2	BnaA05G0444600ZS	BnaA05g29390D	AT3G08940	LHCB4.2	--
brown2	BnaA01G0202100ZS	BnaA01g18960D	AT4G14770	TCX2	CPP
brown2	BnaA08G0057800ZS	BnaA08g04820D	AT4G12800	PSAL	--
brown2	BnaC04G0054200ZS	BnaC04g53280D	AT2G44830	--	--
brown2	BnaA09G0155300ZS	--	AT1G65860	FMOGS--OX1	--
brown2	BnaC01G0491500ZS	BnaCnng52180D	AT3G07090	--	--
brown2	BnaC04G0214100ZS	--	AT5G42930	--	--
brown2	BnaC06G0063300ZS	BnaC06g41080D	AT1G52220	CURT1C	--
brown2	BnaA03G0210100ZS	BnaA03g20130D	AT2G43200	--	--
brown2	BnaC02G0320800ZS	BnaC02g25910D	AT1G79620	--	--
brown2	BnaC04G0092500ZS	BnaC04g07920D	AT2G37390	NAKR2	--
brown2	BnaA08G0259400ZS	BnaA08g22870D	AT1G17920	HDG12	HD-ZIP
brown2	BnaA09G0409900ZS	BnaA09g26140D	AT1G30380	PSAK	--
brown2	BnaA08G0003600ZS	BnaA08g00380D	AT1G55670	PSAG	--
brown2	BnaA06G0147100ZS	BnaA06g14730D	AT1G20870	IDM3	--
brown2	BnaC05G0569800ZS	--	AT3G02210	COBL1	--
brown2	BnaA01G0126300ZS	BnaA01g12440D	AT4G22755	--	--
brown2	BnaA03G0024700ZS	BnaA03g55420D	AT5G06610	--	--
brown2	BnaA10G0020200ZS	BnaA10g02050D	AT1G03630	PORC	--
brown2	BnaA01G0016300ZS	BnaA01g00690D	AT4G36880	CP1	--
brown2	BnaA08G0257200ZS	BnaA08g22650D	AT1G18360	--	--
brown2	BnaA06G0186100ZS	BnaC03g55230D	AT3G45230	--	--
brown2	BnaA03G0389600ZS	BnaA03g38220D	AT2G05990	MOD1	--
brown2	BnaC07G0522100ZS	--	AT4G34610	BLH6	TALE
brown2	BnaC01G0249900ZS	BnaC01g42110D	AT4G15248	--	--
brown2	BnaC09G0013000ZS	BnaC09g00220D	AT4G02770	PSAD1	--
brown2	BnaA05G0141800ZS	BnaA05g12690D	AT2G29310	--	--
brown2	BnaC05G0054000ZS	BnaC05g05200D	AT1G07473	--	--
brown2	BnaA02G0011100ZS	BnaAnng18460D	AT5G03170	FLA11	--
brown2	BnaA07G0209400ZS	BnaA07g18520D	AT3G59780	--	--
brown2	BnaA07G0346300ZS	BnaA07g31590D	AT1G74470	CHLP	--
brown2	BnaC09G0601000ZS	BnaC09g50600D	AT5G04490	VTE5	--
brown2	BnaA01G0344400ZS	BnaA01g28310D	AT3G15990	SULTR34	--
brown2	BnaA05G0324000ZS	BnaA05g18150D	AT1G32470	GDH3	--
brown2	BnaC03G0078800ZS	BnaC03g07770D	AT5G16440	IPP1	--
brown2	Bnascaffold0890G0000200ZS	--	AT5G03170	FLA11	--
brown2	BnaA06G0163200ZS	BnaA06g16290D	AT3G48980	--	--
brown2	BnaA04G0080400ZS	BnaA04g07250D	AT4G12800	PSAL	--
brown2	BnaC09G0099600ZS	BnaC09g07990D	AT5G66570	PSBO1	--
brown2	BnaC05G0567000ZS	BnaC05g48430D	AT3G02210	COBL1	--
brown2	BnaA09G0515100ZS	BnaA09g35380D	AT3G55800	SBPASE	--
brown2	BnaC02G0037100ZS	BnaC02g00700D	AT5G09760	PME51	--
brown2	BnaC04G0485000ZS	BnaC04g39790D	AT2G28510	DOF2.1	Dof
brown2	BnaC03G0312800ZS	BnaC03g29860D	AT4G04460	APA3	--
brown2	BnaC04G0428700ZS	BnaC04g33580D	AT2G21300	--	--
brown2	BnaC07G0116200ZS	BnaCnng35550D	AT3G23760	--	--
brown2	BnaC08G0001100ZS	BnaCnng20520D	AT1G02520	ABCB11	--
brown2	BnaA01G0131400ZS	--	AT4G23500	--	--
brown2	BnaA03G0337300ZS	--	AT3G14240	--	--
brown2	BnaC09G0529200ZS	BnaC09g43920D	AT5G13170	SWEET15	--
brown2	BnaA09G0162800ZS	BnaA09g13970D	AT1G60950	FD2	--
brown2	Bnascaffold0471G0000500ZS	BnaA02g04670D	AT5G20060	--	--
brown2	BnaA02G0184300ZS	BnaA02g35710D	AT1G69840	HIR2	--
brown2	BnaA06G0268600ZS	BnaA06g20970D	AT3G49260	iqd21	--
brown2	BnaA02G0309000ZS	BnaA02g25540D	AT5G47550	CYS5	--
brown2	BnaA05G0173100ZS	BnaA05g15190D	AT2G31670	--	--
brown2	BnaC04G0418200ZS	BnaCnng65090D	AT5G42030	ABIL4	--
brown2	BnaC08G0530700ZS	BnaC08g43150D	AT1G08465	YAB2	YABBY
brown2	BnaC06G0318800ZS	BnaC06g26560D	AT1G67740	PSBY	--
brown2	BnaA02G0350500ZS	BnaA02g29530D	AT3G28940	--	--
brown2	BnaA03G0336200ZS	BnaA03g33180D	AT3G13960	GRF5	GRF
brown2	BnaA09G0238200ZS	--	AT4G04460	APA3	--
brown2	BnaC06G0063400ZS	BnaC06g41070D	AT1G52230	PSAH2	--
brown2	BnaA08G0076600ZS	BnaA08g07050D	AT1G31880	BRX	--
brown2	BnaA03G0390800ZS	BnaA03g38340D	AT2G13360	AGT1	--
brown2	BnaA05G0077100ZS	BnaA05g06860D	AT5G02230	--	--
brown2	BnaA01G0083900ZS	BnaA01g08260D	AT4G28660	PSB28	--
brown2	BnaC04G0346800ZS	BnaC04g28280D	AT5G06530	ABCG22	--
brown2	BnaA02G0171600ZS	BnaA02g13640D	AT3G45680	NPF2.3	--
brown2	BnaA09G0569500ZS	BnaA09g55720D	AT3G63200	PLP9	--
brown2	BnaA02G0147700ZS	BnaA02g11150D	AT5G51920	--	--
brown2	BnaA09G0067500ZS	BnaA09g04840D	AT5G24470	APRR5	--
brown2	BnaC06G0284000ZS	BnaC06g23610D	AT1G73360	HDG11	HD-ZIP
brown2	BnaC08G0388000ZS	BnaC08g48840D	AT3G59400	GUN4	--
brown2	BnaA07G0172000ZS	BnaA07g14830D	--	--	--
brown2	BnaA06G0388700ZS	BnaA06g32740D	AT3G26650	GAPA1	--
brown2	BnaC06G0425200ZS	BnaC06g37280D	AT1G76470	--	--
brown2	BnaC03G0067300ZS	BnaC03g06430D	AT3G46610	--	--
brown2	BnaC03G0414200ZS	BnaC03g39300D	AT3G15840	PIFI	--
brown2	BnaC05G0197400ZS	BnaC05g17920D	AT1G22650	INVD	--
brown2	BnaA09G0507700ZS	BnaA09g34720D	AT3G54890	LHCA1	--
brown2	BnaA07G0295600ZS	BnaA07g26680D	AT1G67740	PSBY	--
brown2	BnaA10G0066500ZS	BnaA10g08750D	AT1G44575	PSBS	--
brown2	BnaC01G0254100ZS	BnaC01g22810D	AT4G14770	TCX2	CPP
brown2	BnaC08G0234600ZS	BnaC08g16790D	AT1G15820	LHCB6	--
brown2	BnaA04G0207700ZS	BnaA04g28930D	AT2G31980	CYS2	--
brown2	BnaC05G0048300ZS	BnaC05g04590D	AT1G06680	PSBP1	--
brown2	BnaC08G0482300ZS	BnaC08g38650D	AT1G15825	--	--
brown2	BnaA10G0224500ZS	BnaA10g20160D	AT5G13140	--	--
brown2	BnaC03G0062600ZS	BnaC03g05980D	AT5G13630	CHLH	--
brown2	BnaC08G0217400ZS	BnaCnng33430D	AT1G12500	--	--
brown2	BnaA01G0042400ZS	BnaA01g03190D	AT4G33800	--	--
brown2	BnaC06G0136700ZS	BnaC06g10580D	AT1G54160	NFYA5	NF-YA
brown2	BnaC08G0482400ZS	BnaC08g38660D	AT1G15820	LHCB6	--
brown2	BnaA01G0171500ZS	BnaAnng13830D	AT4G27700	--	--
brown2	BnaA07G0148100ZS	BnaA07g12480D	AT5G66570	PSBO1	--
brown2	BnaC06G0080200ZS	BnaC06g06540D	AT1G53730	SRF6	--
brown2	BnaA10G0281800ZS	BnaA10g25580D	AT5G04630	CYP77A9	--
brown2	BnaA01G0279800ZS	BnaA01g22670D	AT1G61520	LHCA3	--
brown2	BnaC03G0007700ZS	BnaCnng71040D	--	--	--
brown2	BnaA02G0122700ZS	BnaA02g08580D	AT5G56530	--	--
brown2	BnaC03G0039100ZS	BnaC03g03480D	AT5G08330	TCP21	TCP
brown2	BnaC02G0454700ZS	BnaC02g36240D	AT3G26650	GAPA1	--
brown2	BnaA01G0134800ZS	BnaA01g13510D	AT4G23890	ndhS	--
brown2	BnaC03G0169200ZS	BnaC03g16690D	AT2G30200	--	--
brown2	BnaC05G0407900ZS	BnaC05g34090D	AT3G18960	--	B3
brown2	BnaA07G0225900ZS	BnaA07g38360D	AT1G80300	AATP1	--
brown2	BnaA06G0449300ZS	BnaA06g37230D	AT4G38970	FBA2	--
brown2	BnaC08G0357300ZS	BnaC08g26740D	AT3G55800	SBPASE	--
brown2	BnaC04G0617400ZS	BnaC04g00020D	AT2G47930	AGP26	--
brown2	BnaC01G0100600ZS	BnaC01g09730D	AT2G20260	PSAE2	--
brown2	BnaA09G0133200ZS	BnaA09g10970D	AT1G63470	AHL5	--
brown2	BnaA02G0369200ZS	BnaA02g31030D	AT5G28650	WRKY74	WRKY
brown2	BnaC03G0665500ZS	--	AT1G30380	PSAK	--
brown2	BnaA05G0349300ZS	BnaA05g20090D	AT3G20820	--	--
brown2	BnaC03G0213800ZS	#N/A	#N/A	#N/A	--
brown2	BnaC04G0131800ZS	BnaC04g41220D	--	--	--
brown2	BnaC09G0320300ZS	BnaC09g26200D	AT5G50150	--	--
brown2	BnaA04G0108900ZS	BnaA04g09470D	AT5G39610	ATNAC2	NAC
brown2	BnaC06G0431100ZS	BnaC06g37850D	AT1G77110	PIN6	--
brown2	BnaC03G0763400ZS	BnaC03g67400D	AT4G31770	DBR1	--
brown2	BnaA07G0074700ZS	BnaAnng19070D	AT3G23760	--	--
brown2	BnaA09G0717400ZS	BnaCnng08800D	AT4G01995	--	--
brown2	BnaC07G0324500ZS	BnaC07g26160D	AT5G20140	--	--
brown2	BnaC05G0540400ZS	BnaA09g03610D	AT3G05020	ACP1	--
brown2	BnaA04G0148100ZS	BnaA04g13090D	AT2G22670	IAA8	--
brown2	BnaA03G0329800ZS	--	AT3G12780	PGK1	--
brown2	BnaA09G0086700ZS	BnaC09g06210D	AT5G64040	PSAN	--
brown2	BnaC07G0265300ZS	BnaC07g20620D	AT2G01210	--	--
brown2	BnaA09G0601900ZS	BnaA09g43460D	AT2G21050	LAX2	--
brown2	BnaC09G0619000ZS	BnaCnng03600D	AT5G02230	--	--
brown2	BnaC05G0233300ZS	BnaC05g21140D	AT1G24360	--	--
brown2	BnaA06G0305600ZS	--	AT5G65640	BHLH93	bHLH
brown2	BnaA03G0122200ZS	BnaA03g11490D	AT5G55230	MAP65--1	--
brown2	BnaA06G0298900ZS	BnaA06g23870D	AT5G64940	ATATH13	--
brown2	BnaA06G0079900ZS	BnaA06g07840D	AT1G12860	SCRM2	bHLH
brown2	BnaA07G0000400ZS	BnaA07g00550D	AT2G20750	EXPB1	--
brown2	BnaA05G0169200ZS	BnaA05g15100D	AT1G51960	IQD27	--
brown2	BnaA01G0003000ZS	--	AT4G38970	FBA2	--
brown2	BnaA03G0215300ZS	BnaA03g20600D	AT2G44050	COS1	--
brown2	BnaA02G0004400ZS	BnaAnng00160D	AT3G08940	LHCB4.2	--
brown2	BnaA04G0277100ZS	BnaA04g25200D	AT2G43560	FKBP16--3	--
brown2	BnaC09G0016600ZS	BnaC09g00580D	AT4G03280	PETC	--
brown2	BnaA06G0020300ZS	#N/A	#N/A	#N/A	HD-ZIP
brown2	BnaC01G0120200ZS	BnaC01g11300D	AT4G18810	--	--
brown2	BnaA06G0393000ZS	BnaA06g33300D	AT3G25860	LTA2	--
brown2	BnaA09G0503400ZS	--	AT3G54390	--	Trihelix
brown2	BnaA07G0172600ZS	BnaA07g14890D	AT5G40240	--	--
brown2	BnaC09G0531800ZS	BnaC09g44150D	AT5G12880	--	--
brown2	BnaC03G0730400ZS	BnaC03g65020D	AT4G22560	--	--
brown2	BnaC05G0316400ZS	BnaC05g25560D	AT1G47740	--	--
brown2	BnaA01G0255800ZS	BnaA01g21380D	AT1G54780	TLP18.3	--
brown2	Bnascaffold0026G0042700ZS	--	AT1G12230	--	--
brown2	BnaA08G0059000ZS	BnaA08g04610D	AT1G42970	GAPB	--
brown2	BnaA09G0524200ZS	BnaA09g36240D	AT3G56930	PAT04	--
brown2	BnaA03G0143000ZS	BnaA03g13510D	AT5G50830	--	--
brown2	BnaA08G0072900ZS	--	AT1G32470	GDH3	--
brown2	BnaC03G0482300ZS	BnaC03g45040D	AT2G05990	MOD1	--
brown2	BnaC02G0142800ZS	--	AT5G57685	GDU3	--
brown2	BnaC09G0353000ZS	--	AT5G53200	TRY	MYB_related
brown2	BnaA03G0156100ZS	--	AT2G32460	MYB101	--
brown2	BnaA07G0261100ZS	BnaA07g23260D	AT1G72120	NPF5.14	--
brown2	BnaC01G0039700ZS	BnaC01g03650D	AT4G34800	--	--
brown2	BnaA09G0016200ZS	--	AT4G01150	CURT1A	--
brown2	BnaA09G0408700ZS	BnaA09g26010D	AT1G30520	AAE14	--
brown2	BnaA07G0201800ZS	BnaA07g37990D	AT2G45160	SCL27	GRAS
brown2	BnaC05G0382400ZS	--	AT3G20740	FIE	--
brown2	BnaA03G0564200ZS	--	AT4G37650	SHR	GRAS
brown2	BnaC04G0617300ZS	BnaC04g51070D	AT2G47910	CRR6	--
brown2	BnaC09G0142800ZS	BnaC09g11380D	AT1G63650	BHLH2	bHLH
brown2	BnaC03G0469500ZS	BnaC03g44760D	AT3G24770	CLE41	--
brown2	BnaC05G0262600ZS	BnaC05g23270D	AT1G30380	PSAK	--
brown2	BnaA07G0277600ZS	BnaAnng40470D	AT1G67900	--	--
brown2	BnaA03G0389700ZS	--	AT2G05990	MOD1	--
brown2	BnaC04G0433700ZS	BnaA04g12630D	--	--	--
brown2	BnaC03G0740300ZS	--	AT4G35160	--	--
brown2	BnaA01G0174700ZS	--	AT4G28100	--	--
brown2	BnaC01G0366100ZS	BnaC01g31270D	AT3G22960	PKP1	--
brown2	BnaC06G0408400ZS	BnaC06g35410D	AT1G74470	CHLP	--
brown2	BnaA01G0162000ZS	BnaA01g15910D	AT4G26790	--	--
brown2	BnaC08G0288100ZS	BnaCnng09500D	AT3G48420	--	--
brown2	BnaA06G0396600ZS	BnaA06g39920D	AT2G03505	--	--
brown2	BnaA05G0347200ZS	--	AT3G21055	PSBT	--
brown2	BnaC09G0180600ZS	BnaCnng11890D	AT1G60950	FD2	--
brown2	BnaA06G0041900ZS	BnaA06g03930D	AT1G48260	CIPK17	--
brown2	BnaC01G0281200ZS	BnaC01g25850D	AT4G12730	FLA2	--
brown2	BnaC03G0445900ZS	BnaC03g41850D	AT3G21055	PSBT	--
brown2	BnaA03G0208000ZS	BnaA03g19900D	AT2G42870	PAR1	--
brown2	BnaC05G0452400ZS	BnaCnng59700D	AT3G15030	TCP4	TCP
brown2	BnaA10G0060300ZS	BnaA10g05440D	AT1G46264	HSFB4	HSF
brown2	BnaC05G0169900ZS	BnaC05g15530D	AT1G19960	--	--
brown2	BnaA09G0006800ZS	BnaA09g00150D	AT4G01150	CURT1A	--
brown2	BnaA07G0132900ZS	--	AT1G20340	DRT112	--
brown2	BnaA03G0065300ZS	BnaA03g05700D	AT5G14640	ASK5	--
brown2	BnaA09G0393200ZS	BnaA09g24570D	AT1G32190	--	--
brown2	BnaA03G0280400ZS	BnaA03g27130D	AT4G00430	PIP1.4	--
brown2	BnaA07G0351000ZS	BnaA07g31990D	AT1G75240	ZHD5	ZF-HD
brown2	BnaA09G0644600ZS	BnaA09g46780D	AT1G12900	GAPA2	--
brown2	BnaC01G0280700ZS	--	AT4G12730	FLA2	--
brown2	BnaA05G0131500ZS	BnaA05g11890D	AT2G30570	PSBW	--
brown2	BnaA03G0343000ZS	BnaA03g57520D	AT3G15820	ROD1	--
brown2	BnaA08G0072700ZS	BnaA08g29980D	AT1G32361	ATL81	--
brown2	BnaC08G0407500ZS	--	AT3G61830	ARF18	ARF
brown2	BnaC06G0362800ZS	BnaC06g27930D	AT1G69700	HVA22C	--
brown2	BnaA09G0625000ZS	BnaA09g56570D	AT1G15820	LHCB6	--
brown2	BnaC09G0179800ZS	BnaCnng10130D	AT1G61110	NAC025	NAC
brown2	BnaC03G0029900ZS	BnaC03g02650D	AT5G06610	--	--
brown2	BnaC09G0235700ZS	BnaA09g17750D	AT5G45680	FKBP13	--
brown2	BnaC02G0310500ZS	BnaC02g24860D	AT1G78110	--	--
brown2	BnaA06G0345100ZS	BnaA06g28330D	AT5G26790	--	--
brown2	BnaA03G0063900ZS	BnaA03g05470D	AT5G15530	BCCP2	--
brown2	BnaC07G0503100ZS	BnaC07g43240D	AT4G31320	--	--
brown2	BnaC06G0352200ZS	BnaC06g30310D	AT1G68640	PAN	bZIP
brown2	BnaC07G0226800ZS	BnaC07g17660D	--	--	--
brown2	BnaA02G0361500ZS	BnaA02g30180D	AT5G48450	sks3	--
brown2	Bnascaffold0025G0033200ZS	BnaA01g32100D	AT3G09730	--	--
brown2	BnaA03G0262400ZS	BnaA03g25440D	AT4G04460	APA3	--
brown2	BnaC01G0342600ZS	BnaC01g29520D	AT1G61520	LHCA3	--
brown2	BnaC03G0794500ZS	BnaC03g78090D	AT3G01980	--	--
brown2	BnaC07G0292500ZS	BnaC07g23030D	AT3G25860	LTA2	--
brown2	BnaC05G0104600ZS	BnaC05g49440D	AT1G12064	--	--
brown2	BnaC04G0172900ZS	BnaC04g13890D	AT2G30570	PSBW	--
brown2	BnaC08G0257600ZS	BnaC08g19150D	AT1G20020	LFNR2	--
brown2	BnaA06G0418500ZS	BnaA06g35590D	AT5G47110	LIL3:2	--
brown2	BnaC08G0503100ZS	BnaC08g40850D	AT1G12900	GAPA2	--
brown2	BnaC01G0109700ZS	BnaC01g10470D	AT4G17920	ATL29	--
brown2	BnaA05G0478500ZS	--	AT3G05020	ACP1	--
brown2	BnaA03G0058500ZS	BnaA03g04850D	AT3G46610	--	--
brown2	BnaA05G0369400ZS	BnaA05g21160D	AT3G18960	--	B3
brown2	BnaC06G0334100ZS	BnaC06g28230D	AT1G67040	--	--
brown2	BnaC09G0065300ZS	BnaC09g05160D	AT5G61130	PDCB1	--
brown2	BnaC06G0062400ZS	BnaC06g05200D	AT1G58160	--	--
brown2	BnaA09G0412600ZS	BnaA09g26420D	AT1G30120	PDH--E1	--
brown2	BnaC05G0273200ZS	BnaC05g25250D	AT1G31330	PSAF	--
brown2	BnaA03G0103000ZS	BnaA03g09600D	AT5G59050	--	--
brown2	BnaC05G0098400ZS	BnaC05g09210D	AT1G12900	GAPA2	--
brown2	BnaA03G0455900ZS	--	AT4G20040	--	--
brown2	BnaC03G0526600ZS	BnaC03g49300D	AT5G65010	ASN2	--
brown2	BnaC01G0238300ZS	BnaCnng40280D	AT4G16447	--	--
brown2	BnaA03G0169100ZS	--	AT2G35260	--	--
brown2	BnaA01G0094500ZS	BnaA01g09270D	AT4G18480	CHLI1	--
brown2	BnaA03G0180300ZS	BnaA03g17330D	AT2G37630	AS1	MYB
brown2	BnaC03G0282000ZS	BnaC03g26930D	AT5G19100	--	--
brown2	BnaC07G0445700ZS	BnaC07g37680D	AT4G22890	PGRL1A	--
brown2	BnaA09G0214800ZS	BnaA09g18350D	AT5G47550	CYS5	--
brown2	BnaC09G0108200ZS	BnaCnng39920D	AT2G15440	--	--
brown2	BnaA07G0361700ZS	BnaA07g32800D	AT1G76470	--	--
brown2	BnaC05G0430800ZS	--	--	--	--
brown2	BnaC02G0256300ZS	BnaC02g20570D	AT1G71120	GLIP6	--
brown2	BnaC04G0460100ZS	--	AT2G24700	REM10	B3
brown2	BnaA06G0321900ZS	BnaA06g26230D	AT5G23530	CXE18	--
brown2	BnaA03G0158900ZS	BnaA03g15180D	AT2G32940	AGO6	--
brown2	BnaA03G0132000ZS	BnaA03g12450D	AT5G53160	PYL8	--
brown2	BnaA06G0284000ZS	BnaA06g22560D	AT5G63140	PAP29	--
brown2	BnaA01G0083000ZS	BnaA01g08150D	AT2G20260	PSAE2	--
brown2	BnaA03G0187600ZS	BnaA03g18090D	AT2G38780	--	--
brown2	BnaC06G0053800ZS	BnaC06g04310D	AT1G51110	PAP12	--
brown2	BnaC05G0271100ZS	BnaCnng10940D	AT1G31070	GLCNAC1PUT1	--
brown2	BnaA08G0264600ZS	BnaA08g23460D	AT1G16880	ACR11	--
brown2	BnaA09G0456300ZS	BnaA09g30180D	AT1G23000	--	--
brown2	BnaC07G0153600ZS	BnaC07g11210D	AT1G24360	--	--
brown2	BnaC04G0312900ZS	BnaC04g25260D	AT3G55800	SBPASE	--
brown2	BnaC09G0280200ZS	BnaC09g22820D	AT4G04460	APA3	--
brown2	BnaA01G0296700ZS	BnaA01g24280D	AT3G22960	PKP1	--
brown2	BnaC09G0359700ZS	BnaC09g30190D	AT5G53760	MLO11	--
brown2	BnaA03G0161600ZS	BnaA03g15470D	AT2G33510	--	--
brown2	BnaC04G0594800ZS	BnaC04g49070D	AT2G43560	FKBP16--3	--
brown2	BnaC07G0321200ZS	BnaC07g49110D	AT3G29770	MES11	--
brown2	BnaA03G0066100ZS	BnaA03g05790D	AT5G16000	NIK1	--
brown2	BnaA08G0099600ZS	BnaA01g17710D	--	--	--
brown2	BnaA10G0050000ZS	BnaA10g04470D	AT1G07010	--	--
brown2	BnaC02G0114600ZS	BnaC02g45410D	AT5G22810	--	--
brown2	BnaC03G0220400ZS	BnaC03g21610D	AT2G38780	--	--
brown2	BnaC06G0252600ZS	BnaC06g20160D	AT1G79040	PSBR	--
brown2	Bnascaffold2694G0000200ZS	BnaA09g28100D	AT1G24360	--	--
brown2	BnaA02G0132700ZS	BnaAnng25610D	AT5G54510	GH3.6	--
brown2	BnaA09G0678800ZS	BnaA09g50160D	AT1G05950	--	--
brown2	BnaC06G0309200ZS	BnaC06g25560D	AT1G68810	BHLH30	bHLH
brown2	BnaA10G0264100ZS	BnaA10g23990D	AT5G61410	RPE	--
brown2	BnaC08G0038600ZS	BnaC08g02890D	AT1G49475	--	B3
brown2	BnaA09G0080000ZS	BnaA09g06230D	AT5G62790	DXR	--
brown2	BnaA03G0053300ZS	BnaA03g04310D	AT5G13420	--	--
brown2	BnaC04G0384200ZS	--	AT5G37740	--	--
brown2	BnaA02G0035300ZS	BnaA02g00390D	AT5G10160	--	--
brown2	BnaA05G0048600ZS	BnaA05g04370D	AT2G44830	--	--
brown2	BnaA05G0320300ZS	--	AT1G33470	--	--
brown2	BnaA09G0624900ZS	BnaA09g56560D	AT1G15825	--	--
brown2	BnaA01G0145800ZS	BnaA01g14400D	AT4G25050	ACP4	--
brown2	BnaA02G0067900ZS	BnaA02g03400D	AT5G17170	ENH1	--
brown2	BnaA05G0420200ZS	BnaA05g26120D	AT3G13175	--	--
brown2	BnaC04G0014300ZS	BnaA05g01310D	AT2G46530	ARF11	ARF
brown2	BnaC07G0367800ZS	BnaC07g30280D	AT5G24120	SIGE	--
brown2	BnaA08G0034900ZS	BnaA08g29670D	AT1G49010	--	MYB
brown2	BnaA08G0072600ZS	BnaA08g29990D	AT1G51990	--	--
brown2	BnaC03G0428100ZS	BnaC03g40460D	AT3G18280	--	--
brown2	BnaC04G0453500ZS	BnaC04g56200D	AT2G23950	--	--
brown2	BnaC01G0060000ZS	BnaC01g05710D	AT4G32710	PERK14	--
brown2	BnaA07G0254700ZS	BnaA07g22590D	AT1G73655	FKBP17--3	--
brown2	BnaA05G0030800ZS	BnaA05g02830D	AT3G58100	PDCB5	--
brown2	BnaC04G0543000ZS	BnaCnng75140D	AT2G35760	--	--
brown2	BnaA06G0412000ZS	BnaA06g35070D	AT2G01210	--	--
brown2	BnaA10G0087300ZS	BnaA10g07860D	AT5G51560	--	--
brown2	BnaA04G0155500ZS	BnaA04g13810D	AT2G23670	YCF37	--
brown2	BnaC07G0250800ZS	BnaC07g19360D	AT5G46690	BHLH71	bHLH
brown2	BnaC05G0361900ZS	--	AT3G22142	--	--
brown2	BnaC02G0189400ZS	--	--	--	--
brown2	BnaA06G0303300ZS	--	AT5G65410	ZHD1	ZF-HD
brown2	BnaA03G0211000ZS	--	AT2G43360	BIO2	--
brown2	BnaA08G0280100ZS	BnaA08g24890D	AT1G12120	--	--
brown2	BnaA04G0241900ZS	BnaA04g29010D	AT2G37660	--	--
brown2	BnaC03G0058800ZS	BnaC03g05680D	AT5G12950	--	--
brown2	BnaA05G0412000ZS	BnaA05g25480D	AT3G13960	GRF5	GRF
brown2	BnaA07G0337400ZS	BnaA07g30670D	AT1G73220	44105	--
brown2	BnaA07G0092800ZS	BnaA07g36460D	AT1G29040	--	--
brown2	BnaA04G0152900ZS	BnaA04g13550D	AT2G23300	--	--
brown2	BnaC04G0383900ZS	BnaC04g30500D	AT5G37790	--	--
brown2	BnaA04G0276200ZS	BnaA04g25040D	AT2G43340	--	--
brown2	BnaC07G0284500ZS	BnaC07g22400D	AT2G03505	--	--
brown2	BnaA02G0217300ZS	BnaA02g17390D	AT1G75690	LQY1	--
brown2	BnaA09G0431800ZS	--	AT1G24360	--	--
brown2	BnaA02G0388200ZS	BnaA02g32770D	AT5G23870	PAE9	--
brown2	BnaA07G0129400ZS	BnaA07g11090D	AT1G21090	--	--
brown2	BnaA04G0067000ZS	BnaA04g05260D	AT3G52770	ZPR3	--
brown2	BnaA04G0257900ZS	BnaA04g23260D	AT2G40460	NPF5.1	--
brown2	BnaC09G0153700ZS	BnaCnng38990D	AT1G64530	NLP6	Nin-like
brown2	BnaC09G0169800ZS	BnaC09g13240D	AT1G62640	KAS	--
brown2	BnaC04G0430300ZS	BnaC04g33380D	AT2G21590	APL4	--
brown2	BnaC09G0446500ZS	BnaC09g36390D	AT5G22580	--	--
brown2	BnaC09G0471300ZS	--	AT5G19290	--	--
brown2	BnaA05G0338800ZS	--	AT3G22142	--	--
brown2	BnaA05G0386200ZS	BnaC05g36280D	--	--	--
brown2	BnaC03G0356500ZS	--	AT3G05020	ACP1	--
brown2	BnaC07G0081400ZS	BnaC07g04330D	AT2G05990	MOD1	--
brown2	BnaC02G0407200ZS	BnaC02g32230D	AT5G46290	KAS1	--
brown2	BnaC08G0247600ZS	BnaC08g18180D	AT1G18640	PSP	--
brown2	BnaA09G0218900ZS	BnaA09g18740D	AT1G14900	HMGA	--
brown2	BnaA07G0152000ZS	BnaA07g12900D	AT2G26730	--	--
brown2	BnaA09G0620900ZS	BnaAnng13040D	AT1G16850	--	--
brown2	BnaC03G0481100ZS	BnaC03g74430D	AT2G05760	NAT1	--
brown2	BnaC03G0238400ZS	BnaC03g23250D	AT2G41290	SSL2	--
brown2	BnaA07G0349400ZS	BnaA07g31890D	AT1G74960	KAS2	--
brown2	BnaC01G0336300ZS	BnaC01g43240D	AT1G60800	NIK3	--
brown2	BnaA04G0078900ZS	BnaA04g07120D	AT4G13050	FATA2	--
brown2	BnaC08G0508000ZS	BnaC08g41550D	AT1G12120	--	--
brown2	BnaA09G0665900ZS	BnaA09g48870D	AT1G08465	YAB2	YABBY
brown2	BnaC01G0312000ZS	BnaC01g26640D	AT3G43720	LTPG2	--
brown2	BnaA10G0104700ZS	BnaA10g07270D	AT5G54160	OMT1	--
brown2	BnaA05G0396700ZS	BnaA05g23850D	AT3G15690	--	--
brown2	BnaA09G0559900ZS	BnaA09g55550D	AT3G61870	--	--
brown2	BnaA10G0088700ZS	BnaA10g07730D	AT5G51820	PGMP	--
brown2	BnaA08G0232700ZS	BnaA08g20030D	AT1G26960	ATHB--23	HD-ZIP
brown2	BnaA01G0190400ZS	BnaA01g17630D	AT4G16155	LPD2	--
brown2	BnaC09G0246800ZS	BnaC09g20020D	AT5G47110	LIL3:2	--
brown2	BnaA01G0024200ZS	BnaA01g01430D	AT4G36180	--	--
brown2	BnaA02G0404600ZS	BnaA02g33800D	AT5G63590	FLS3	--
brown2	BnaA05G0414100ZS	BnaA05g25680D	AT3G13730	CYP90D1	--
brown2	BnaC05G0186600ZS	BnaC05g16880D	AT1G21560	--	--
brown2	BnaA09G0469500ZS	BnaAnng03740D	AT3G50240	KICP--02	--
brown2	BnaC04G0445400ZS	BnaC04g35750D	AT2G23300	--	--
brown2	BnaA09G0142400ZS	BnaA09g12180D	AT1G64530	NLP6	Nin-like
brown2	BnaA07G0379900ZS	BnaA07g20510D	AT1G79040	PSBR	--
brown2	BnaA01G0013100ZS	BnaC07g46670D	AT4G37650	SHR	GRAS
brown2	BnaC02G0078100ZS	BnaC02g07030D	AT5G17170	ENH1	--
brown2	BnaA09G0658700ZS	BnaA09g48250D	AT5G35360	CAC2	--
brown2	BnaC02G0282400ZS	--	AT1G74470	CHLP	--
brown2	BnaC07G0460800ZS	BnaC07g39220D	AT4G24970	--	--
brown2	BnaA10G0089000ZS	BnaA10g07700D	AT5G51850	--	--
brown2	BnaC02G0039100ZS	BnaC02g00490D	AT5G10140	FLC	MIKC_MADS
brown2	BnaA08G0160400ZS	BnaA08g13530D	AT4G29060	emb2726	--
brown2	BnaC07G0246200ZS	BnaC07g18860D	AT5G46110	TPT	--
brown2	BnaA09G0238100ZS	BnaA09g20460D	AT4G04460	APA3	--
brown2	BnaC05G0159800ZS	--	--	--	--
brown2	BnaA02G0222800ZS	BnaA02g17670D	AT1G76680	OPR1	--
brown2	BnaA02G0142800ZS	BnaCnng37100D	AT5G52920	PKP2	--
brown2	BnaC06G0268000ZS	BnaC06g21970D	--	--	--
brown2	BnaC05G0022000ZS	BnaC05g01980D	AT1G03630	PORC	--
brown2	BnaC06G0243100ZS	BnaC06g19090D	AT1G80300	AATP1	--
brown2	BnaA03G0015400ZS	BnaA03g01300D	AT5G04490	VTE5	--
brown2	BnaA09G0217000ZS	BnaA09g18550D	--	--	--
brown2	BnaA03G0153800ZS	BnaA03g14700D	AT2G31750	UGT74D1	--
brown2	BnaC07G0061800ZS	BnaC07g05830D	AT2G16740	UBC29	--
brown2	BnaC01G0262300ZS	--	--	--	--
brown2	BnaC06G0441500ZS	BnaC06g38940D	AT1G78510	SPS1	--
brown2	BnaA03G0320900ZS	--	AT3G10780	--	--
brown2	BnaA03G0330700ZS	BnaA03g32540D	AT3G12970	--	--
brown2	BnaC02G0393400ZS	BnaC02g31140D	AT5G44700	GSO2	--
brown2	BnaC05G0376900ZS	BnaC05g31240D	AT3G21090	ABCG15	--
brown2	BnaA09G0597700ZS	BnaA09g43070D	AT2G21560	--	--
brown2	BnaA05G0366000ZS	BnaA05g20800D	AT3G19370	--	--
brown2	BnaC08G0245200ZS	BnaC08g17930D	AT1G18360	--	--
brown2	BnaC01G0178400ZS	BnaC01g16280D	AT4G24340	--	--
brown2	BnaA05G0134700ZS	BnaA05g12180D	AT2G30200	--	--
brown2	BnaA03G0475300ZS	BnaA03g46220D	AT4G23740	--	--
brown2	BnaC03G0576900ZS	#N/A	#N/A	#N/A	--
brown2	BnaA06G0370400ZS	--	AT3G29770	MES11	--
brown2	BnaC05G0258700ZS	BnaCnng42420D	AT1G30120	PDH--E1	--
brown2	BnaC01G0337300ZS	BnaC01g28900D	AT1G60950	FD2	--
brown2	BnaA07G0349500ZS	--	AT1G74970	RPS9	--
brown2	BnaC09G0141700ZS	BnaC09g11250D	AT1G63470	AHL5	--
brown2	BnaC09G0416400ZS	BnaC09g33830D	AT5G58360	OFP3	--
brown2	BnaC01G0356600ZS	BnaC01g30540D	AT3G23600	--	--
brown2	BnaC01G0246000ZS	BnaC01g22400D	AT4G15560	DXS	--
brown2	Bnascaffold0308G0000400ZS	--	AT5G61410	RPE	--
brown2	BnaC03G0206500ZS	BnaC03g20400D	AT2G36910	ABCB1	--
brown2	BnaC08G0533000ZS	--	AT1G08010	GATA11	--
brown2	BnaA03G0233900ZS	BnaA03g22390D	AT2G27430	--	--
brown2	BnaA09G0407800ZS	BnaA09g25920D	AT1G30600	--	--
brown2	BnaA01G0285700ZS	BnaA01g23230D	AT5G45100	BRG1	--
brown2	BnaA02G0142900ZS	--	AT5G52920	PKP2	--
brown2	BnaA03G0338500ZS	BnaA03g33430D	AT3G32030	TPS30	--
brown2	BnaA03G0039300ZS	BnaA03g02830D	AT5G10160	--	--
brown2	BnaC05G0288500ZS	BnaC05g24960D	AT1G32990	RPL11	--
brown2	BnaC05G0008200ZS	BnaC05g00660D	AT1G01300	--	--
brown2	BnaA05G0042800ZS	BnaA05g03760D	AT2G44130	--	--
brown2	BnaC02G0285900ZS	BnaCnng08060D	AT1G75240	ZHD5	ZF-HD
brown2	BnaC01G0061600ZS	BnaC01g05890D	AT4G32590	--	--
brown2	BnaC03G0636100ZS	BnaC03g75820D	AT1G24360	--	--
brown2	BnaA07G0343500ZS	BnaA07g31190D	AT1G74030	ENO1	--
brown2	BnaC09G0172200ZS	#N/A	#N/A	#N/A	--
brown2	BnaA03G0388500ZS	BnaA03g38120D	AT2G05760	NAT1	--
brown2	BnaA04G0010100ZS	BnaA04g00660D	AT3G61470	LHCA2	--
brown2	BnaC03G0177100ZS	BnaC03g17470D	AT2G31390	--	--
brown2	BnaA04G0122100ZS	BnaA04g10710D	AT5G40950	RPL27	--
brown2	BnaA09G0477600ZS	BnaA09g31870D	AT3G51290	--	--
brown2	BnaC03G0522800ZS	BnaC03g49000D	AT5G65410	ZHD1	ZF-HD
brown2	BnaA02G0247900ZS	BnaA02g20170D	AT1G64860	SIGA	--
brown2	BnaA09G0377000ZS	BnaAnng02240D	AT1G34430	EMB3003	--
brown2	BnaC05G0378800ZS	BnaC05g31450D	AT3G20820	--	--
brown2	BnaC05G0343600ZS	BnaC05g28910D	AT1G32190	--	--
brown2	BnaC06G0234800ZS	--	AT5G23340	--	--
brown2	BnaA03G0085400ZS	--	AT5G19940	PAP8	--
brown2	BnaC09G0016500ZS	BnaC09g00570D	AT4G03270	CYCD6--1	--
brown2	BnaC01G0490100ZS	--	AT3G06760	DI19--4	--
brown2	BnaC03G0527100ZS	BnaC03g49360D	AT5G64940	ATATH13	--
brown2	BnaA05G0484100ZS	BnaA05g32890D	AT3G04570	AHL19	--
brown2	BnaA03G0133700ZS	BnaA03g12500D	AT5G52870	MAKR5	--
brown2	BnaC06G0022700ZS	BnaC06g01220D	AT1G47840	HXK3	--
brown2	BnaA04G0157200ZS	BnaA04g13930D	AT2G23820	--	--
brown2	BnaA03G0266700ZS	BnaA03g25710D	AT4G03280	PETC	--
brown2	BnaC04G0170000ZS	BnaC04g54340D	AT2G30990	--	--
brown2	BnaA07G0285400ZS	BnaA07g25630D	AT1G66150	TMK1	--
brown2	BnaA03G0066900ZS	BnaA03g05860D	AT5G16170	--	--
brown2	BnaA09G0010500ZS	--	AT4G00220	LBD30	LBD
brown2	BnaC02G0530400ZS	--	AT3G62260	--	--
brown2	BnaA04G0036700ZS	BnaA04g03160D	AT3G56240	CCH	--
brown2	BnaA02G0175000ZS	BnaA02g13970D	AT1G68560	XYL1	--
brown2	BnaA09G0071800ZS	BnaA09g05240D	AT5G23550	--	--
brown2	BnaA05G0484500ZS	--	AT3G04570	AHL19	--
brown2	BnaC04G0258000ZS	BnaC04g21020D	AT3G63030	MBD4	--
brown2	BnaA03G0347600ZS	BnaA03g34340D	AT3G16950	LPD1	--
brown2	BnaA06G0064500ZS	BnaA06g06030D	AT5G35360	CAC2	--
brown2	BnaC03G0195800ZS	BnaC03g19340D	AT2G35260	--	--
brown2	BnaC06G0438600ZS	BnaC06g38680D	AT1G78170	--	--
brown2	BnaC08G0041900ZS	BnaCnng46710D	AT1G49010	--	MYB
brown2	BnaC03G0046400ZS	BnaC03g04180D	AT5G10160	--	--
brown2	BnaA03G0154800ZS	BnaA03g14810D	AT2G31990	--	--
brown2	BnaA02G0031500ZS	BnaAnng05860D	AT5G09430	--	--
brown2	BnaA10G0008100ZS	BnaA10g00730D	AT1G01090	PDH--E1	--
brown2	BnaC07G0197600ZS	BnaC07g14830D	AT1G20070	--	--
brown2	BnaA03G0156000ZS	--	AT2G32460	MYB101	--
brown2	BnaA02G0056300ZS	BnaA02g02370D	AT5G14940	NPF5.8	--
brown2	BnaC08G0408100ZS	BnaC08g31740D	AT3G61870	--	--
brown2	BnaC02G0221300ZS	BnaC02g18030D	AT5G05020	--	--
brown2	BnaA07G0128100ZS	--	--	--	--
brown2	BnaC03G0483800ZS	BnaC03g45180D	AT2G13360	AGT1	--
brown2	BnaC02G0234600ZS	BnaC02g07480D	AT5G17800	AtMYB56	MYB
brown2	BnaC03G0316900ZS	BnaCnng16050D	AT1G03680	ATHM1	--
brown2	BnaA01G0305200ZS	--	AT3G21710	--	--
brown2	BnaC06G0403800ZS	BnaC06g34880D	AT1G74030	ENO1	--
brown2	BnaC05G0070300ZS	BnaC05g06870D	AT1G09340	CSP41B	--
brown2	BnaC06G0084400ZS	BnaC06g06950D	AT1G54160	NFYA5	NF-YA
brown2	BnaA01G0275600ZS	BnaA01g23170D	AT1G60960	IRT3	--
brown2	BnaA09G0577700ZS	BnaA09g41120D	AT5G50375	CPI1	--
brown2	BnaC05G0103900ZS	--	AT1G12120	--	--
brown2	BnaC05G0094000ZS	BnaC05g08770D	AT1G11790	ADT1	--
brown2	BnaA06G0048800ZS	BnaA06g04680D	AT3G50685	--	--
brown2	BnaA05G0484200ZS	--	AT3G04570	AHL19	--
brown2	BnaA06G0064200ZS	BnaA06g06000D	AT1G10200	WLIM1	--
brown2	BnaA08G0020200ZS	BnaA08g01780D	AT1G51940	LYK3	--
brown2	BnaC05G0482700ZS	BnaC05g41280D	AT3G11945	HST	--
brown2	BnaA03G0501600ZS	BnaA03g48960D	AT4G28030	--	--
brown2	BnaA09G0558600ZS	BnaA09g39380D	AT3G61660	--	--
brown2	BnaA06G0025600ZS	BnaA06g02520D	AT1G51110	PAP12	--
brown2	BnaC09G0578600ZS	BnaC09g48610D	AT5G61410	RPE	--
brown2	BnaA06G0440200ZS	BnaA06g36540D	AT5G43810	AGO10	--
brown2	BnaA09G0559300ZS	BnaC03g25860D	AT3G61830	ARF18	ARF
brown2	BnaA03G0241700ZS	BnaA03g23150D	AT2G21050	LAX2	--
brown2	BnaC09G0597100ZS	BnaC09g50350D	AT2G26640	KCS11	--
brown2	BnaA02G0230100ZS	BnaA02g18760D	AT1G78110	--	--
brown2	BnaA08G0079700ZS	BnaA08g07290D	AT5G33290	XGD1	--
brown2	BnaA02G0215500ZS	BnaA02g17230D	AT1G75460	--	--
brown2	BnaA05G0321900ZS	BnaC05g28320D	AT1G32900	GBSS1	--
brown2	BnaC07G0546400ZS	BnaC07g47470D	AT4G38970	FBA2	--
brown2	BnaA06G0425000ZS	BnaA06g36060D	AT5G46290	KAS1	--
brown2	BnaC01G0439600ZS	BnaC01g36940D	AT3G14420	GLO1	--
brown2	BnaA02G0067600ZS	BnaA02g03370D	AT5G17050	UGT78D2	--
brown2	BnaC08G0406100ZS	BnaC08g31530D	AT3G61660	--	--
brown2	BnaA03G0582000ZS	--	AT1G61520	LHCA3	--
brown2	BnaC03G0680800ZS	BnaC03g60780D	AT4G39917	LCR45	--
brown2	BnaA09G0649100ZS	BnaA09g47370D	AT1G12120	--	--
brown2	BnaA09G0104000ZS	BnaA09g08290D	AT2G13360	AGT1	--
brown2	BnaA07G0077600ZS	#N/A	#N/A	#N/A	--
brown2	BnaC09G0021900ZS	--	AT3G26744	SCRM	bHLH
brown2	BnaA05G0366600ZS	BnaA05g20860D	AT3G19300	--	--
brown2	BnaA05G0326400ZS	BnaA05g16340D	AT1G32190	--	--
brown2	BnaA09G0626100ZS	BnaA09g56610D	AT1G15570	CYCA2--3	--
brown2	BnaC08G0486500ZS	--	AT1G15080	LPP2	--
brown2	BnaC09G0238900ZS	BnaC09g19280D	AT5G46290	KAS1	--
brown2	BnaC08G0330700ZS	BnaC08g24080D	AT3G52910	GRF4	GRF
brown2	BnaC07G0281800ZS	BnaC07g22080D	AT2G03090	EXPA15	--
brown2	BnaA02G0203200ZS	BnaA02g16170D	AT1G72810	TS2	--
brown2	BnaC08G0244400ZS	BnaC08g17840D	AT1G18200	RABA6B	--
brown2	BnaC05G0463800ZS	BnaCnng28460D	AT3G13960	GRF5	GRF
brown2	BnaA09G0085500ZS	BnaA09g52320D	AT5G63700	--	--
brown2	BnaC02G0544900ZS	BnaC08g35170D	--	--	--
brown2	BnaC05G0432300ZS	BnaC05g36400D	AT3G17040	HCF107	--
brown2	BnaA02G0384500ZS	BnaA02g32420D	AT5G24600	--	--
brown2	BnaC07G0275700ZS	BnaC07g21470D	AT2G02080	IDD4	C2H2
brown2	BnaA03G0070700ZS	BnaA03g06140D	AT5G16660	--	--
brown2	BnaC01G0449600ZS	--	--	--	--
brown2	BnaA04G0123000ZS	BnaA04g10810D	AT5G41070	DRB5	--
brown2	BnaA02G0095000ZS	BnaA02g05950D	AT5G22810	--	--
brown2	BnaC05G0275300ZS	BnaA09g25030D	AT1G31650	ROPGEF14	--
brown2	BnaA03G0102500ZS	BnaA03g09520D	AT5G59350	--	--
brown2	BnaA03G0093500ZS	BnaA03g08390D	AT5G22090	--	--
brown2	BnaC05G0535200ZS	--	AT3G05500	--	--
brown2	BnaA01G0121800ZS	BnaA01g11930D	AT4G22130	SRF8	--
brown2	BnaA05G0037900ZS	BnaA05g03280D	AT2G43360	BIO2	--
brown2	Bnascaffold1706G0000200ZS	BnaC08g45590D	AT1G03475	CPX1	--
brown2	BnaC04G0177400ZS	BnaC04g14590D	AT2G30200	--	--
brown2	BnaC06G0341400ZS	BnaC06g28840D	AT1G67740	PSBY	--
brown2	BnaA03G0312600ZS	#N/A	#N/A	#N/A	--
brown2	BnaC04G0025700ZS	BnaC04g01830D	AT2G41370	NPR5	--
brown2	BnaC03G0059800ZS	BnaC03g05790D	AT5G13120	PNSL5	--
brown2	BnaA03G0507000ZS	BnaA03g59020D	AT3G24430	HCF101	--
brown2	BnaA10G0301700ZS	BnaA10g27670D	AT5G01660	--	--
brown2	BnaC02G0181100ZS	BnaC02g44850D	AT5G52920	PKP2	--
brown2	BnaC06G0411700ZS	BnaC06g35760D	AT1G74960	KAS2	--
brown2	BnaC08G0158700ZS	--	AT4G24190	SHD	--
brown2	BnaA03G0225500ZS	BnaA03g21490D	AT2G46590	DOF2.5	Dof
brown2	BnaA09G0572900ZS	BnaA09g40720D	AT2G25940	ALPHA--VPE	--
brown2	BnaC05G0278100ZS	BnaC05g24080D	AT1G31860	HISN2	--
brown2	BnaC08G0424000ZS	BnaC08g33220D	AT2G25940	ALPHA--VPE	--
brown2	BnaA07G0101700ZS	BnaA07g09030D	AT1G24360	--	--
brown2	BnaA01G0196400ZS	BnaA01g18550D	AT4G15450	--	--
brown2	BnaA06G0357400ZS	--	AT1G05205	--	--
brown2	BnaC02G0039300ZS	BnaC02g00470D	AT5G10160	--	--
brown2	BnaA06G0388200ZS	--	AT3G26710	CCB1	--
brown2	BnaA02G0132200ZS	BnaA02g09530D	AT5G54630	--	--
brown2	BnaC08G0263400ZS	BnaC08g19600D	AT1G20950	PFP--ALPHA1	--
brown2	BnaA03G0434500ZS	BnaA03g42630D	AT4G16490	--	--
brown2	BnaA03G0044900ZS	--	--	--	--
brown2	BnaA04G0300500ZS	BnaA04g29490D	AT2G47910	CRR6	--
brown2	BnaA06G0134100ZS	BnaA06g13360D	AT1G74960	KAS2	--
brown2	BnaC05G0096700ZS	BnaC05g09020D	AT1G13170	ORP1D	--
brown2	BnaC09G0442400ZS	BnaC09g54350D	AT5G60700	--	--
brown2	BnaA02G0231100ZS	BnaA02g18840D	AT1G78270	UGT85A4	--
brown2	BnaC05G0290400ZS	BnaCnng26890D	AT2G31670	--	--
brown2	BnaA01G0234300ZS	BnaAnng03600D	AT3G45050	--	--
brown2	BnaC01G0465300ZS	BnaA03g31890D	AT3G11630	BAS1	--
brown2	BnaC06G0392600ZS	BnaC06g33790D	AT1G72640	--	--
brown2	BnaA04G0157900ZS	BnaA04g14020D	AT2G23950	--	--
brown2	BnaA03G0031600ZS	BnaA03g02410D	AT5G08260	SCPL35	--
brown2	BnaA03G0559300ZS	BnaA03g53680D	AT4G37180	--	G2-like
brown2	BnaA05G0078800ZS	BnaA05g07040D	AT2G37460	--	--
brown2	BnaC05G0574200ZS	BnaA05g05360D	AT2G46090	LCKB2	--
brown2	BnaC01G0428900ZS	BnaC01g35870D	AT3G15690	--	--
brown2	BnaA06G0391700ZS	BnaA06g33160D	AT3G26070	PAP4	--
brown2	BnaC01G0287300ZS	BnaCnng66000D	AT1G53282	--	--
brown2	BnaC01G0002600ZS	BnaC01g00070D	AT4G38970	FBA2	--
brown2	BnaC07G0537300ZS	BnaC07g46460D	AT4G37300	MEE59	--
brown2	BnaC09G0556100ZS	BnaC09g46500D	AT5G10140	FLC	MIKC_MADS
brown2	BnaC09G0154800ZS	BnaC09g12190D	AT1G64430	--	--
brown2	BnaA04G0189900ZS	BnaA04g28660D	AT2G29350	SAG13	--
brown2	BnaA07G0354200ZS	BnaAnng09030D	AT1G75690	LQY1	--
brown2	BnaA03G0051900ZS	BnaA03g04200D	AT5G13120	PNSL5	--
brown2	BnaC08G0029200ZS	--	--	--	--
brown2	BnaA01G0420800ZS	BnaCnng05590D	AT3G01470	HAT5	HD-ZIP
brown2	BnaA03G0208800ZS	--	--	--	--
brown2	BnaC09G0029500ZS	BnaC09g02010D	AT3G29090	PME31	--
brown2	BnaA03G0485000ZS	BnaA03g47260D	AT4G25290	--	--
brown2	BnaC05G0029300ZS	BnaC05g49040D	AT1G04620	HCAR	--
brown2	BnaC06G0260600ZS	BnaC06g20860D	AT5G37474	--	--
brown2	BnaA07G0140600ZS	BnaAnng14530D	AT5G67350	--	--
brown2	BnaC04G0429900ZS	BnaC04g33430D	AT2G21540	SFH3	--
brown2	BnaA03G0040500ZS	BnaA03g02950D	AT5G10480	PAS2	--
brown2	BnaC04G0365000ZS	--	AT4G13050	FATA2	--
brown2	BnaA06G0365200ZS	BnaA06g30330D	AT5G48290	--	--
brown2	BnaA06G0003200ZS	BnaA06g00190D	AT1G55690	SFH13	--
brown2	BnaC01G0064900ZS	BnaC01g06210D	AT4G32290	--	--
brown2	BnaC04G0035100ZS	BnaC04g02370D	AT2G42580	TTL3	--
brown2	BnaC02G0332000ZS	BnaCnng23900D	AT1G64860	SIGA	--
brown2	BnaA05G0421200ZS	--	AT3G13000	--	--
brown2	BnaA02G0370100ZS	--	AT5G28290	NEK3	--
brown2	BnaA09G0586900ZS	BnaA09g42020D	AT2G23360	FPP7	--
brown2	BnaA03G0388100ZS	BnaA03g38080D	AT2G05620	PGR5	--
brown2	BnaA09G0222500ZS	BnaA09g19150D	AT2G02790	IQD29	--
brown2	BnaC04G0056100ZS	BnaC04g03970D	AT2G45080	CYCU2--1	--
brown2	BnaA08G0245100ZS	BnaA08g21540D	AT1G20950	PFP--ALPHA1	--
brown2	BnaC04G0235100ZS	--	AT1G61520	LHCA3	--
brown2	BnaA01G0215300ZS	BnaA01g21030D	AT3G49930	--	C2H2
brown2	BnaC06G0417100ZS	BnaC06g36350D	AT1G75690	LQY1	--
brown2	BnaA01G0195000ZS	BnaA01g35430D	AT4G15560	DXS	--
brown2	BnaA08G0206100ZS	BnaA08g17570D	AT1G30120	PDH--E1	--
brown2	BnaC02G0368200ZS	BnaC02g29210D	AT4G10380	NIP5--1	--
brown2	BnaC08G0204300ZS	BnaC08g14500D	AT1G10670	ACLA--1	--
brown2	BnaC04G0590300ZS	--	AT2G03931	--	--
brown2	BnaC05G0184600ZS	BnaCnng47390D	AT1G21440	--	--
brown2	BnaC06G0447800ZS	BnaC06g39560D	AT5G22630	ADT5	--
brown2	BnaA03G0278300ZS	BnaA03g26930D	AT4G01310	RPL5	--
coral2	Bnascaffold0026G0071600ZS	--	ATCG00180	RPOC1	--
coral2	BnaA01G0425400ZS	--	ATCG00040	MATK	--
coral2	BnaA06G0201200ZS	--	ATCG00040	MATK	--
coral2	BnaC09G0332500ZS	--	ATCG00180	RPOC1	--
coral2	BnaA06G0239300ZS	--	ATCG00040	MATK	--
coral2	BnaC09G0319600ZS	BnaC09g16660D	ATCG01310	rpl2--B	--
coral2	BnaC09G0332700ZS	--	ATCG00190	RPOB	--
coral2	BnaA06G0218900ZS	--	--	--	--
coral2	BnaA08G0061300ZS	--	--	--	--
coral2	BnaC09G0332600ZS	--	ATCG00190	RPOB	--
coral2	BnaA06G0200800ZS	--	ATCG00070	PSBK	--
coral2	BnaA06G0200000ZS	--	ATCG00190	RPOB	--
coral2	BnaC05G0333500ZS	--	ATCG00070	PSBK	--
coral2	BnaA09G0514400ZS	--	AT3G55720	--	--
coral2	BnaC04G0364400ZS	BnaCnng14680D	AT4G13180	--	--
coral2	BnaA06G0220700ZS	BnaA01g34220D	ATCG00170	RPOC2	--
coral2	BnaA06G0201000ZS	--	ATCG00070	PSBK	--
coral2	BnaC01G0317200ZS	BnaCnng12620D	AT2G07698	--	--
coral2	BnaC04G0159500ZS	--	ATMG01190	ATP1	--
coral2	BnaA03G0576600ZS	--	--	--	--
coral2	BnaC05G0145000ZS	BnaC05g13350D	AT1G17170	GSTU24	--
coral2	BnaA10G0281300ZS	--	AT5G04760	--	MYB_related
coral2	BnaA06G0220600ZS	BnaA01g34230D	ATCG00180	RPOC1	--
coral2	BnaA06G0200200ZS	--	ATCG00180	RPOC1	--
coral2	BnaA08G0176800ZS	BnaA08g14830D	AT4G36010	--	--
coral2	BnaC09G0319300ZS	BnaC09g26850D	ATCG01050	NDHD	--
coral2	BnaA02G0212100ZS	BnaCnng35440D	AT1G74590	GSTU10	--
coral2	Bnascaffold0026G0071100ZS	BnaA10g13990D	ATCG00540	PETA	--
coral2	BnaA01G0270700ZS	BnaA01g22190D	AT1G64030	ATSRP3	--
coral2	BnaA06G0202200ZS	BnaC09g26880D	--	--	--
coral2	BnaA06G0199700ZS	--	ATCG00540	PETA	--
coral2	BnaC09G0332300ZS	BnaC09g27660D	ATCG00540	PETA	--
coral2	BnaA06G0200300ZS	--	ATCG00170	RPOC2	--
coral2	BnaA06G0218800ZS	--	--	--	--
coral2	BnaA05G0244500ZS	BnaC09g16570D	ATCG01240	RPS7--A	--
coral2	BnaC09G0318600ZS	--	ATCG01240	RPS7--A	--
coral2	BnaA01G0425700ZS	--	ATCG01240	RPS7--A	--
coral2	BnaC07G0501000ZS	BnaC07g43020D	--	--	--
coral2	BnaA06G0201500ZS	--	ATCG01240	RPS7--A	--
coral2	BnaA02G0034900ZS	BnaA02g00350D	AT5G10120	EIL4	EIL
coral2	BnaA06G0200400ZS	BnaA01g34210D	ATCG00160	RPS2	--
coral2	BnaA01G0426300ZS	--	--	--	--
coral2	Bnascaffold0026G0071500ZS	BnaC03g23920D	ATCG00190	RPOB	--
coral2	BnaA01G0426200ZS	--	--	--	--
coral2	BnaA06G0200100ZS	--	ATCG00190	RPOB	--
coral2	BnaA06G0220500ZS	--	ATCG00190	RPOB	--
coral2	BnaC08G0032900ZS	BnaC08g02370D	AT1G08010	GATA11	GATA
coral2	BnaC03G0324900ZS	BnaC03g30880D	AT4G02520	GSTF2	--
coral2	BnaA06G0202000ZS	BnaA04g06320D	--	--	--
coral2	BnaA09G0293600ZS	--	--	--	--
coral2	BnaA05G0302000ZS	--	ATCG00160	RPS2	--
coral2	BnaA10G0160400ZS	BnaA10g13580D	AT5G60800	--	--
coral2	BnaC05G0144600ZS	BnaC05g13310D	AT1G17147	VQ1	--
coral2	BnaC09G0443200ZS	--	AT5G60800	--	--
coral2	BnaA03G0439600ZS	BnaA03g42990D	AT4G17250	--	--
coral2	BnaC09G0319200ZS	BnaC09g26840D	ATCG01060	PSAC	--
coral2	BnaA08G0062100ZS	BnaC03g31140D	ATCG00810	RPL22	--
coral2	BnaA08G0062300ZS	--	ATCG00790	RPL16	--
coral2	BnaC01G0360100ZS	--	ATCG00780	RPL14	--
coral2	BnaC05G0333600ZS	BnaA01g34170D	ATCG00120	ATPA	--
coral2	BnaA06G0200700ZS	--	ATCG00120	ATPA	--
coral2	BnaA03G0257700ZS	BnaA03g24750D	AT4G11360	RHA1B	--
coral2	BnaC01G0358900ZS	--	ATCG00780	RPL14	--
coral2	BnaA06G0218700ZS	--	--	--	--
coral2	BnaC03G0327800ZS	BnaC03g31120D	ATCG00790	RPL16	--
coral2	Bnascaffold0026G0070800ZS	--	ATCG00790	RPL16	--
coral2	BnaA02G0380400ZS	--	AT5G25460	--	--
coral2	BnaC05G0333700ZS	BnaA01g34190D	ATCG00140	ATPH	--
coral2	BnaC04G0313200ZS	BnaC04g25310D	AT3G55720	--	--
coral2	BnaA06G0200600ZS	--	ATCG00140	ATPH	--
coral2	BnaC02G0544600ZS	BnaC02g43290D	AT5G64750	ABR1	ERF
coral2	BnaC02G0038800ZS	BnaC02g00520D	AT5G10120	EIL4	EIL
coral2	BnaC05G0142700ZS	BnaC05g13130D	AT1G17010	--	--
coral2	BnaC09G0523600ZS	--	AT5G13750	ZIFL1	--
coral2	BnaC09G0495000ZS	BnaC09g41020D	AT1G76680	OPR1	--
coral2	BnaC01G0359100ZS	--	ATCG00800	RPS3	--
coral2	BnaC05G0333800ZS	BnaA01g34200D	ATCG00150	ATPI	--
coral2	BnaC07G0312600ZS	BnaC07g25010D	AT3G28210	SAP12	--
coral2	Bnascaffold0026G0070900ZS	--	ATCG00780	RPL14	--
coral2	BnaC01G0377600ZS	--	--	--	--
coral2	BnaA03G0206900ZS	BnaA03g56650D	AT2G42530	COR15B	--
coral2	BnaA06G0200500ZS	--	ATCG00150	ATPI	--
coral2	BnaA06G0297600ZS	BnaA06g23710D	AT5G64750	ABR1	ERF
coral2	BnaC01G0360200ZS	--	ATCG00800	RPS3	--
coral2	BnaC03G0327900ZS	--	ATCG00800	RPS3	--
coral2	BnaC03G0527300ZS	BnaC03g49380D	AT5G64905	PEP3	--
coral2	BnaC07G0021800ZS	BnaC07g01430D	AT2G19800	MIOX2	--
coral2	BnaC03G0552700ZS	BnaC03g74760D	AT5G62520	SRO5	--
coral2	BnaC07G0506200ZS	BnaC07g43490D	AT4G31800	WRKY18	WRKY
coral2	BnaA04G0078300ZS	--	AT4G13180	--	--
coral2	BnaA03G0270600ZS	BnaA03g26140D	AT4G02520	GSTF2	--
coral2	BnaA06G0117600ZS	BnaA06g11500D	AT1G17170	GSTU24	--
coral2	BnaA04G0237000ZS	--	AT2G36950	--	--
coral2	BnaC01G0318700ZS	--	AT2G07785	--	--
coral2	BnaC05G0058900ZS	BnaC05g05720D	AT1G08050	--	--
coral2	BnaC05G0354800ZS	BnaC05g29760D	AT3G22740	HMT3	--
coral2	BnaA04G0249000ZS	BnaA04g11270D	AT2G38870	--	--
coral2	BnaC03G0476400ZS	--	--	--	--
coral2	BnaA10G0224900ZS	BnaA10g20210D	AT5G13080	WRKY75	WRKY
coral2	BnaC08G0284600ZS	BnaCnng12130D	AT3G48020	--	--
coral2	BnaC07G0052200ZS	BnaC07g06540D	AT2G17500	--	--
coral2	BnaC05G0356700ZS	BnaC05g29920D	AT3G22510	--	--
coral2	BnaA03G0242000ZS	--	AT2G20950	--	--
coral2	BnaA07G0027900ZS	BnaA07g02670D	AT2G17500	--	--
coral2	BnaC09G0187600ZS	BnaC09g14760D	AT1G09770	CDC5	MYB
coral2	BnaC09G0210000ZS	BnaC09g26910D	--	--	--
coral2	BnaA04G0263800ZS	BnaA04g23790D	AT2G41280	M10	--
coral2	BnaA03G0478100ZS	BnaA03g46480D	AT4G24150	GRF8	GRF
coral2	BnaC05G0491500ZS	BnaC05g42130D	AT3G11020	DREB2B	ERF
coral2	BnaC02G0509000ZS	--	AT5G25460	--	--
coral2	BnaA08G0275300ZS	BnaA08g24320D	AT1G13340	--	--
coral2	BnaC09G0580800ZS	BnaC09g48810D	AT5G06760	LEA4--5	--
coral2	BnaA06G0199600ZS	--	ATCG00580	PSBE	--
coral2	BnaA05G0023300ZS	BnaA05g02110D	AT2G41280	M10	--
coral2	BnaA05G0077300ZS	BnaA05g06880D	AT2G37640	EXPA3	--
coral2	BnaC09G0129400ZS	BnaC09g10140D	AT2G19800	MIOX2	--
coral2	Bnascaffold2526G0000100ZS	--	AT5G49130	--	--
coral2	BnaC08G0356500ZS	BnaA09g35300D	AT3G55720	--	--
coral2	BnaA09G0367300ZS	--	--	--	--
coral2	BnaA06G0255200ZS	BnaA06g19620D	AT3G43600	AAO2	--
coral2	BnaC03G0461700ZS	BnaC03g74050D	AT3G23810	SAHH2	--
coral2	BnaC02G0389300ZS	BnaC02g30900D	AT5G44190	GLK2	G2-like
coral2	BnaC01G0267100ZS	BnaC01g42310D	AT3G50410	DOF3.4	Dof
coral2	BnaC02G0533600ZS	--	--	--	--
coral2	BnaA03G0460200ZS	BnaA03g58460D	AT4G21323	--	--
coral2	BnaA06G0117300ZS	BnaA06g38450D	AT1G17147	VQ1	--
coral2	BnaA10G0119600ZS	BnaA10g10110D	AT5G55970	--	--
coral2	BnaC03G0582000ZS	--	AT3G43600	AAO2	--
coral2	BnaA03G0577100ZS	--	--	--	--
coral2	BnaC05G0464200ZS	--	--	--	--
coral2	BnaC03G0617200ZS	--	AT3G47340	ASN1	--
coral2	BnaC03G0528600ZS	BnaC03g49530D	AT5G64750	ABR1	ERF
coral2	BnaC04G0042200ZS	BnaC04g02960D	AT4G37470	KAI2	--
coral2	BnaA02G0236700ZS	BnaA02g36210D	AT1G79270	ECT8	--
coral2	BnaA05G0155700ZS	BnaA05g13940D	AT1G55080	MED9	--
coral2	BnaA03G0224300ZS	BnaA03g21360D	AT2G46370	JAR1	--
coral2	BnaC07G0266100ZS	BnaC07g20700D	AT2G01340	At17.1	--
coral2	BnaC01G0111900ZS	BnaC01g10590D	AT4G18220	--	--
coral2	BnaC07G0443200ZS	--	AT4G22690	CYP706A1	--
coral2	BnaC08G0431900ZS	BnaC08g33940D	AT2G24500	FZF	--
coral2	BnaA02G0192100ZS	BnaA02g15280D	AT1G71000	--	--
coral2	BnaC01G0186200ZS	BnaC01g17030D	AT4G25110	AMC2	--
coral2	BnaA04G0101000ZS	BnaA04g08560D	AT1G60360	--	--
coral2	BnaA09G0596400ZS	BnaA09g42930D	AT2G21730	CAD2	--
coral2	BnaC03G0243700ZS	BnaC03g23770D	AT2G42530	COR15B	--
coral2	BnaC07G0071800ZS	BnaC07g05000D	AT2G15480	UGT73B5	--
coral2	BnaC03G0581900ZS	--	AT3G43600	AAO2	--
coral2	BnaC02G0554000ZS	BnaC02g16530D	AT5G66900	--	--
coral2	BnaC06G0266000ZS	BnaC06g21760D	AT1G76590	--	--
coral2	BnaC08G0515100ZS	BnaC08g42220D	AT1G11050	--	--
coral2	BnaA01G0146900ZS	BnaA01g14510D	AT4G25170	--	--
coral2	BnaA07G0042100ZS	BnaA07g04240D	AT2G15480	UGT73B5	--
coral2	BnaC03G0682300ZS	BnaC03g61020D	AT4G40080	--	--
coral2	BnaC06G0383000ZS	--	AT1G71710	--	--
coral2	BnaC03G0217300ZS	BnaC03g21360D	AT2G38470	WRKY33	WRKY
coral2	BnaC07G0519100ZS	BnaC07g44840D	AT4G34200	PGDH1	--
coral2	BnaC03G0306100ZS	BnaC03g29360D	AT4G11360	RHA1B	--
coral2	BnaA02G0085300ZS	BnaA02g04860D	AT5G20370	--	--
coral2	BnaC08G0306900ZS	BnaC08g21910D	AT3G50410	DOF3.4	Dof
coral2	BnaC09G0592500ZS	--	AT5G05410	DREB2A	--
coral2	BnaC01G0071300ZS	--	AT5G10360	RPS6B	--
coral2	BnaC01G0318600ZS	--	AT2G07599	--	--
coral2	BnaC05G0079500ZS	BnaC05g07520D	AT1G10170	NFXL1	NF-X1
coral2	BnaA05G0335400ZS	BnaA05g17140D	AT3G22510	--	--
coral2	BnaA07G0277400ZS	BnaA07g38570D	AT1G67920	--	--
coral2	BnaC01G0296000ZS	BnaC01g24660D	AT3G46600	SCL30	GRAS
coral2	BnaC03G0419400ZS	BnaC03g39760D	AT3G16870	GATA17	GATA
coral2	Bnascaffold0050G0000700ZS	BnaCnng12460D	AT2G07599	--	--
coral2	BnaA05G0091600ZS	--	AT2G35510	SRO1	--
coral2	BnaC02G0556300ZS	BnaC02g45160D	AT5G66400	RAB18	--
coral2	Bnascaffold0096G0000200ZS	--	AT2G07599	--	--
coral2	BnaA06G0136700ZS	BnaA06g13740D	AT1G19530	--	--
coral2	BnaC03G0123600ZS	BnaCnng64310D	AT5G58350	WNK4	--
coral2	BnaC06G0365100ZS	BnaC06g31030D	AT1G69920	GSTU12	--
coral2	BnaA03G0537200ZS	BnaA03g52550D	AT4G33467	--	--
coral2	BnaC04G0388000ZS	--	AT5G39050	PMAT1	--
coral2	BnaA05G0091500ZS	--	AT2G35510	SRO1	--
coral2	BnaA01G0349400ZS	BnaA01g28810D	AT3G16530	--	--
coral2	BnaC01G0314800ZS	BnaC01g27050D	ATMG01080	ATP9	--
coral2	BnaA06G0375200ZS	BnaA06g31270D	AT3G28850	--	--
coral2	BnaA03G0369400ZS	BnaA03g36420D	AT3G21720	ICL	--
coral2	BnaA03G0347200ZS	BnaA03g34300D	AT3G16857	ARR1	--
coral2	BnaA01G0105700ZS	BnaA01g34980D	AT4G19810	--	--
coral2	BnaA09G0123600ZS	BnaA09g10050D	AT2G19800	MIOX2	--
coral2	BnaA03G0538800ZS	BnaA03g52730D	AT3G24610	--	--
coral2	BnaC02G0206400ZS	BnaCnng41630D	AT3G44840	--	--
coral2	BnaA09G0471100ZS	BnaAnng11790D	AT3G50410	DOF3.4	Dof
coral2	BnaC08G0274900ZS	BnaC08g06180D	AT1G70780	--	--
coral2	BnaC03G0224600ZS	BnaC03g21960D	AT2G39210	--	--
coral2	BnaA03G0415500ZS	BnaA03g40810D	AT3G50410	DOF3.4	Dof
coral2	BnaA05G0145700ZS	BnaA05g35560D	AT4G13510	AMT1--1	--
coral2	BnaC09G0610800ZS	BnaCnng02830D	AT5G03380	--	--
coral2	BnaC09G0523500ZS	BnaA10g29800D	AT5G13750	ZIFL1	--
coral2	Bnascaffold0026G0071000ZS	BnaC01g21750D	ATCG00580	PSBE	--
coral2	BnaC05G0128700ZS	--	AT1G15430	--	--
coral2	BnaC03G0770600ZS	--	AT4G33870	PER48	--
coral2	BnaA08G0160100ZS	BnaA08g13490D	AT4G29140	--	--
coral2	BnaA01G0071200ZS	BnaA01g06800D	AT4G30210	ATR2	--
coral2	BnaA09G0095700ZS	BnaA09g07540D	AT5G67190	ERF010	ERF
coral2	BnaA05G0207700ZS	--	AT2G01021	--	--
coral2	BnaA08G0033300ZS	--	--	--	--
coral2	BnaC05G0336300ZS	BnaC05g28300D	AT5G49690	UGT91C1	--
coral2	BnaC06G0426600ZS	BnaC06g37440D	AT1G76590	--	--
coral2	BnaC02G0166500ZS	BnaCnng39150D	AT5G54510	GH3.6	--
coral2	BnaC03G0533300ZS	BnaC03g49890D	AT5G64270	--	--
coral2	BnaA06G0451600ZS	BnaA06g40840D	AT4G38540	--	--
coral2	BnaA06G0047100ZS	BnaA06g04510D	AT1G08050	--	--
coral2	BnaC04G0148600ZS	BnaC04g42770D	AT2G32210	--	--
coral2	BnaC08G0222800ZS	BnaC08g15830D	AT1G13340	--	--
coral2	BnaA09G0642000ZS	BnaA09g46390D	AT2G36320	SAP4	--
coral2	BnaA10G0005500ZS	BnaA10g00520D	AT1G01420	UGT72B3	--
coral2	BnaA06G0041600ZS	BnaA06g03880D	AT2G47800	ABCC4	--
coral2	BnaA08G0109600ZS	BnaA08g08750D	--	--	--
coral2	BnaA09G0475100ZS	BnaA09g31620D	AT3G50950	RPP13L4	--
coral2	BnaC07G0548900ZS	BnaC07g47720D	AT4G38540	--	--
coral2	BnaC07G0456400ZS	BnaC07g38750D	AT4G24150	GRF8	GRF
coral2	Bnascaffold0451G0000300ZS	BnaA05g00900D	ATCG00350	PSAA	--
coral2	BnaC05G0571600ZS	--	AT3G02570	PMI1	--
coral2	BnaC02G0183800ZS	--	--	--	--
coral2	BnaA02G0103000ZS	BnaA02g06860D	AT5G59750	RIBA3	--
coral2	BnaC04G0182700ZS	BnaC04g40710D	AT2G29670	--	--
coral2	BnaC01G0315100ZS	--	--	--	--
coral2	BnaC05G0539100ZS	BnaC05g46680D	AT3G05120	GID1A	--
coral2	BnaC06G0150000ZS	BnaC06g11810D	AT4G13510	AMT1--1	--
coral2	BnaC09G0239100ZS	BnaC09g19320D	AT5G46350	WRKY8	WRKY
coral2	BnaA10G0299600ZS	BnaA10g27420D	AT5G02020	SIS	--
coral2	BnaC03G0095600ZS	--	AT5G19350	RBP47B'	--
coral2	BnaC09G0094500ZS	BnaC09g07480D	AT5G67190	ERF010	ERF
coral2	BnaA09G0157300ZS	BnaA09g13370D	AT1G62300	WRKY6	WRKY
coral2	Bnascaffold0192G0000200ZS	--	AT1G55530	--	--
coral2	BnaA07G0192800ZS	BnaA07g37780D	AT3G55690	--	--
coral2	Bnascaffold1914G0000100ZS	BnaA01g06410D	AT1G55530	--	--
coral2	BnaA02G0419400ZS	BnaA02g34800D	AT5G66400	RAB18	--
coral2	BnaA05G0040800ZS	BnaA05g03580D	AT2G43820	UGT74F2	--
coral2	BnaA06G0300600ZS	BnaA06g24030D	AT5G65100	EIL5	EIL
coral2	BnaC05G0393900ZS	BnaC05g32780D	AT3G19920	--	--
coral2	BnaC07G0190800ZS	BnaC07g14640D	AT1G21100	--	--
coral2	BnaA10G0264600ZS	BnaA10g24100D	AT5G06839	TGA10	bZIP
coral2	BnaC02G0101400ZS	BnaAnng27180D	AT5G20370	--	--
coral2	BnaC03G0782700ZS	BnaC03g68660D	AT1G50460	HKL1	--
coral2	BnaC06G0116300ZS	BnaC06g09210D	AT1G51920	--	--
coral2	BnaC09G0607900ZS	--	AT5G03850	RPS28A	--
coral2	BnaC02G0213300ZS	BnaC02g45970D	AT1G67480	--	--
coral2	BnaA06G0201800ZS	--	--	--	--
coral2	BnaA09G0382000ZS	BnaA09g23580D	AT1G33590	--	--
coral2	BnaA01G0010000ZS	BnaA01g00060D	AT4G40080	--	--
coral2	BnaC03G0324800ZS	BnaC03g30870D	AT2G02930	GSTF3	--
coral2	BnaC03G0252700ZS	--	AT2G43820	UGT74F2	--
coral2	BnaA09G0687700ZS	--	--	--	--
coral2	BnaA05G0387800ZS	BnaA05g23020D	AT3G16910	AAE7	--
coral2	BnaA04G0153100ZS	BnaA04g13570D	AT2G23320	WRKY15	WRKY
coral2	Bnascaffold0025G0006900ZS	BnaUnng02400D	ATCG00350	PSAA	--
coral2	BnaC07G0548700ZS	BnaC07g47700D	AT4G38580	HIPP26	--
coral2	BnaC01G0156000ZS	BnaC01g14090D	AT4G22690	CYP706A1	--
coral2	BnaA06G0103900ZS	BnaA06g10140D	AT1G15430	--	--
coral2	BnaA07G0262800ZS	BnaAnng12840D	AT4G36840	--	--
coral2	BnaA05G0396800ZS	BnaA05g23860D	AT3G15670	--	--
coral2	BnaA07G0362600ZS	BnaA07g32900D	AT1G76590	--	--
coral2	Bnascaffold0025G0007000ZS	BnaC09g27530D	ATCG00340	PSAB	--
coral2	BnaC06G0250600ZS	BnaC06g19950D	AT2G21820	--	--
coral2	BnaA01G0204100ZS	BnaA01g19160D	AT4G14620	--	--
coral2	BnaA06G0284500ZS	BnaA06g22610D	AT3G48410	--	--
coral2	BnaA03G0455000ZS	BnaA03g44280D	AT4G19880	--	--
coral2	BnaC05G0444500ZS	BnaC05g37670D	AT3G15670	--	--
coral2	BnaC05G0167300ZS	BnaC05g15340D	AT1G19770	PUP14	--
coral2	BnaC01G0002000ZS	BnaC06g28290D	--	--	--
coral2	Bnascaffold1706G0000100ZS	BnaC08g45610D	AT1G70770	--	--
coral2	BnaA06G0201300ZS	--	ATCG00020	PSBA	--
coral2	BnaC06G0105700ZS	--	AT1G33590	--	--
coral2	BnaC04G0109800ZS	BnaC04g09610D	AT2G35510	SRO1	--
coral2	BnaC07G0524400ZS	BnaC07g45360D	AT4G35090	CAT2	--
coral2	BnaC09G0343200ZS	--	AT5G52380	--	--
coral2	BnaC03G0160700ZS	BnaC03g15880D	AT5G51760	AHG1	--
coral2	BnaC04G0011800ZS	BnaC04g00640D	AT2G46790	APRR9	--
coral2	BnaC09G0591400ZS	BnaC09g49830D	AT5G05630	RMV1	--
coral2	Bnascaffold0026G0016100ZS	--	ATMG00290	RPS4	--
coral2	BnaC09G0069000ZS	BnaC09g05510D	AT5G62190	RH7	--
coral2	BnaC09G0589500ZS	--	AT5G05860	UGT76C2	--
coral2	BnaA03G0004700ZS	BnaA03g54770D	AT5G02020	SIS	--
coral2	BnaA06G0072500ZS	BnaA06g06900D	AT1G11210	--	--
coral2	BnaA01G0426000ZS	--	--	--	--
coral2	BnaA04G0084000ZS	--	AT2G07689	--	--
coral2	BnaC07G0357800ZS	--	AT5G25460	--	--
coral2	BnaA05G0251300ZS	--	--	--	--
coral2	BnaA08G0061400ZS	--	--	--	--
coral2	BnaA06G0278600ZS	BnaA06g22030D	AT5G62520	SRO5	--
coral2	BnaC03G0230600ZS	BnaC03g22460D	AT2G40140	CZF1	C3H
coral2	BnaA03G0543100ZS	BnaA03g50990D	AT4G34200	PGDH1	--
coral2	BnaA03G0188100ZS	BnaA03g18150D	AT2G38820	--	--
coral2	BnaC09G0239400ZS	--	AT5G46370	TPK2	--
coral2	BnaC09G0425000ZS	BnaC09g53830D	AT5G59230	--	--
coral2	BnaA03G0547900ZS	BnaA03g53180D	AT4G35090	CAT2	--
coral2	BnaC08G0378400ZS	--	--	--	--
coral2	BnaC06G0087600ZS	--	AT1G55365	--	--
coral2	BnaA02G0259200ZS	BnaA02g21080D	AT4G21990	43924	--
coral2	BnaA01G0425500ZS	BnaC06g14690D	ATCG00020	PSBA	--
coral2	BnaA04G0105000ZS	BnaA04g09150D	AT5G39050	PMAT1	--
coral2	Bnascaffold0026G0071300ZS	--	ATCG00490	RBCL	--
coral2	BnaA05G0087100ZS	BnaA05g08020D	AT2G36270	ABI5	bZIP
coral2	BnaC09G0173300ZS	BnaC09g13680D	AT1G62300	WRKY6	WRKY
coral2	BnaC02G0329900ZS	BnaC05g11100D	AT1G80120	--	--
coral2	BnaA06G0199900ZS	--	ATCG00490	RBCL	--
coral2	BnaA06G0219000ZS	BnaC09g26900D	--	--	--
coral2	BnaA03G0495100ZS	BnaA03g48340D	AT4G26950	--	--
coral2	BnaC09G0412100ZS	BnaC09g33480D	AT5G57900	SKIP1	--
coral2	BnaC02G0124900ZS	BnaCnng50900D	AT5G59750	RIBA3	--
coral2	BnaC04G0109900ZS	--	AT2G35510	SRO1	--
coral2	BnaC03G0525700ZS	BnaC03g49200D	AT5G65100	EIL5	EIL
coral2	BnaC04G0445600ZS	BnaC04g35770D	AT2G23320	WRKY15	WRKY
coral2	BnaC02G0137400ZS	BnaC02g10900D	AT5G58160	--	--
coral2	BnaC09G0579800ZS	BnaC09g48720D	AT5G06839	TGA10	bZIP
coral2	BnaC07G0475800ZS	BnaC07g40860D	AT4G27410	NAC072	NAC
coral2	BnaA06G0063900ZS	#N/A	#N/A	#N/A	NF-X1
coral2	BnaC05G0537600ZS	BnaC05g46560D	AT3G05220	--	--
coral2	BnaC07G0374300ZS	BnaC07g49720D	AT5G23170	--	--
coral2	BnaC03G0333800ZS	BnaC03g31730D	AT4G01026	PYL7	--
coral2	BnaA10G0078400ZS	BnaC04g21290D	ATMG01360	COX1	--
coral2	BnaC09G0575700ZS	BnaC09g48540D	AT5G07320	--	--
coral2	BnaC08G0475000ZS	BnaC08g37940D	AT1G17170	GSTU24	--
coral2	BnaA01G0425900ZS	--	--	--	--
coral2	BnaA09G0239600ZS	BnaA09g20620D	AT4G04020	PAP1	--
coral2	BnaA09G0195100ZS	BnaA09g17060D	AT5G44290	--	--
coral2	BnaC04G0477200ZS	BnaC04g39060D	AT2G27310	--	--
coral2	BnaA06G0170500ZS	BnaA06g16930D	AT3G48020	--	--
coral2	BnaA02G0287200ZS	BnaA02g22630D	AT5G44310	--	--
coral2	BnaA03G0185200ZS	BnaA03g17820D	AT2G38470	WRKY33	WRKY
coral2	BnaA10G0291400ZS	BnaA10g26590D	AT5G03380	--	--
coral2	BnaC06G0258800ZS	BnaC06g20690D	AT1G77760	NIA1	--
coral2	BnaA06G0362500ZS	BnaA06g30050D	AT5G48657	--	--
coral2	BnaC09G0437500ZS	BnaC09g35910D	AT5G60270	LECRK17	--
coral2	BnaA05G0202400ZS	--	--	--	--
coral2	BnaA03G0427600ZS	--	--	--	--
coral2	BnaC03G0439800ZS	BnaC03g41230D	AT3G19920	--	--
coral2	BnaA07G0301900ZS	BnaA07g27170D	AT1G68500	--	--
coral2	BnaC06G0365200ZS	BnaC06g31040D	AT1G69930	GSTU11	--
coral2	BnaA01G0032300ZS	BnaAnng11620D	AT4G35110	--	--
coral2	BnaC03G0393400ZS	BnaC03g37520D	AT3G12320	T2E22.34	--
coral2	BnaA01G0091200ZS	BnaA01g08960D	AT4G18160	TPK3	--
coral2	BnaA05G0496200ZS	--	AT3G10020	--	--
coral2	BnaC01G0187300ZS	BnaC01g17140D	AT4G25200	HSP23.6	--
coral2	BnaA03G0300600ZS	BnaC03g34410D	AT3G05880	RCI2A	--
coral2	BnaC08G0101800ZS	BnaC08g07240D	AT1G33110	--	--
coral2	BnaA05G0476500ZS	BnaA05g31940D	AT3G05220	--	--
coral2	BnaA06G0201700ZS	--	--	--	--
coral2	BnaA07G0123400ZS	--	AT1G22400	UGT85A1	--
coral2	BnaC08G0483900ZS	BnaC08g38820D	AT1G15530	LECRKS1	--
coral2	BnaC04G0323500ZS	BnaC04g26180D	AT3G54660	EMB2360	--
coral2	BnaC04G0418800ZS	BnaC04g34570D	AT3G12340	FKBP43	--
coral2	BnaC01G0317900ZS	BnaC01g27100D	--	--	--
coral2	BnaC01G0386800ZS	BnaCnng10720D	AT3G20680	--	--
coral2	BnaC08G0476800ZS	BnaC08g38140D	AT1G16850	--	--
coral2	BnaA05G0428500ZS	BnaA05g26980D	AT3G12040	MAG	--
coral2	BnaA09G0077700ZS	--	AT5G62190	RH7	--
coral2	BnaC02G0325200ZS	--	AT1G80570	FBL14	--
coral2	BnaC01G0315000ZS	BnaC01g27090D	ATMG00730	COX3	--
coral2	BnaC03G0263700ZS	BnaCnng59530D	AT2G46370	JAR1	--
coral2	BnaC03G0432000ZS	BnaC03g73840D	AT3G18830	PLT5	--
coral2	BnaA06G0057900ZS	BnaA06g05470D	AT1G09570	PHYA	--
coral2	BnaC03G0401200ZS	BnaA05g25790D	AT3G13600	--	--
coral2	BnaC05G0073100ZS	BnaCnng19880D	AT1G09570	PHYA	--
coral2	BnaA10G0194600ZS	BnaA10g17250D	AT3G03341	--	--
coral2	BnaC01G0256600ZS	BnaC01g23010D	AT4G14620	--	--
coral2	BnaA05G0286800ZS	--	--	--	--
coral2	BnaC07G0340700ZS	BnaC07g49450D	AT5G28210	--	--
coral2	BnaA06G0293100ZS	BnaA06g23400D	AT5G64270	--	--
coral2	BnaA03G0188400ZS	BnaA03g18180D	AT2G38870	--	--
coral2	BnaA06G0125300ZS	BnaA06g12450D	AT1G18300	NUDT4	--
coral2	BnaA09G0581700ZS	BnaA09g41580D	AT2G24180	CYP71B6	--
coral2	BnaA09G0501500ZS	BnaA09g34080D	AT3G54150	--	--
coral2	BnaA05G0031400ZS	BnaA05g02890D	AT2G42450	--	--
coral2	BnaC07G0451100ZS	BnaC07g38310D	AT4G23530	--	--
coral2	BnaA03G0274800ZS	BnaA03g26590D	AT4G01670	--	--
coral2	BnaA04G0085900ZS	BnaCnng12720D	ATMG00730	COX3	--
coral2	BnaA07G0094900ZS	BnaA07g08440D	AT1G28370	ERF11	ERF
coral2	BnaC03G0718100ZS	BnaC03g63740D	AT4G20170	--	--
coral2	BnaA03G0003200ZS	BnaA03g00380D	AT5G01410	PDX13	--
coral2	BnaA03G0107000ZS	BnaA03g09790D	AT5G58350	WNK4	--
coral2	BnaC06G0067500ZS	BnaC06g05390D	AT1G52560	HSP26.5	--
coral2	BnaC08G0446900ZS	BnaC08g35290D	AT2G22170	--	--
coral2	BnaC07G0330800ZS	BnaC07g26660D	AT5G48657	--	--
coral2	BnaC03G0315800ZS	--	AT4G05070	--	--
coral2	BnaA03G0204400ZS	--	AT2G41790	PXM16	--
coral2	BnaC05G0387300ZS	BnaC05g31730D	AT3G20300	--	--
coral2	BnaA02G0334400ZS	BnaA02g27710D	AT3G25910	--	--
coral2	BnaA07G0234600ZS	BnaAnng29690D	AT1G78600	BBX22	DBB
coral2	BnaA05G0289800ZS	--	--	--	--
coral2	BnaA03G0270500ZS	BnaA03g26130D	AT2G02930	GSTF3	--
coral2	BnaC06G0085200ZS	BnaC06g07060D	AT1G54270	TIF4A--2	--
coral2	BnaA01G0011500ZS	BnaA01g00210D	AT4G37870	PCKA	--
coral2	BnaC03G0355600ZS	BnaC03g33970D	AT3G04850	TCX4	CPP
coral2	BnaA05G0259900ZS	--	--	--	--
coral2	BnaA10G0146300ZS	BnaA10g12130D	AT5G59230	--	--
coral2	BnaA02G0166700ZS	BnaA02g13180D	AT1G65030	--	--
coral2	BnaC05G0461200ZS	BnaC05g52180D	AT3G14200	--	--
coral2	BnaC03G0221000ZS	BnaC03g21670D	AT2G38820	--	--
coral2	BnaA03G0526600ZS	BnaA03g51540D	AT4G31510	--	--
coral2	BnaA05G0072100ZS	BnaAnng13220D	AT2G38340	DREB2E	ERF
coral2	BnaA04G0109900ZS	BnaA04g09570D	AT5G39720	AIG2L	--
coral2	BnaA01G0231800ZS	BnaA01g19870D	AT3G46600	SCL30	GRAS
coral2	BnaC04G0392000ZS	BnaC04g31720D	AT5G39660	CDF2	Dof
coral2	BnaC09G0224900ZS	BnaCnng36580D	AT5G44290	--	--
coral2	BnaA05G0403800ZS	BnaA05g24650D	AT3G14880	--	--
coral2	BnaC03G0371000ZS	BnaC03g35330D	AT3G07540	FH10	--
coral2	BnaC03G0286300ZS	BnaC03g27360D	AT2G20950	--	--
coral2	BnaA07G0128400ZS	BnaA07g37270D	AT1G21450	SCL1	GRAS
coral2	BnaC09G0022800ZS	BnaC09g01270D	AT3G26980	MUB4	--
coral2	BnaC05G0067500ZS	BnaC05g06580D	AT2G19610	--	--
coral2	BnaA05G0275300ZS	--	--	--	--
coral2	BnaC09G0595100ZS	--	AT5G05130	--	--
coral2	BnaA08G0228700ZS	BnaA08g19620D	AT1G26190	--	--
coral2	BnaA08G0266300ZS	--	--	--	--
coral2	BnaC06G0448600ZS	BnaC06g39660D	AT5G17680	--	--
coral2	BnaA08G0154900ZS	BnaA08g13020D	AT4G30530	--	--
coral2	BnaC03G0125100ZS	--	--	--	--
coral2	BnaA01G0025500ZS	BnaA01g01570D	AT4G36010	--	--
coral2	BnaC09G0460400ZS	BnaC09g37350D	AT5G20480	EFR	--
coral2	BnaC08G0484200ZS	BnaC08g38850D	AT1G15430	--	--
coral2	BnaA04G0247000ZS	BnaA04g22020D	AT2G38430	--	--
coral2	BnaC07G0536800ZS	BnaCnng39660D	AT4G36900	RAP2--10	ERF
coral2	BnaC07G0415000ZS	BnaC07g34310D	AT5G47390	--	MYB_related
coral2	BnaA06G0083300ZS	BnaA06g08220D	AT1G12330	--	--
coral2	BnaC04G0248500ZS	BnaC04g19920D	AT1G62840	--	--
coral2	BnaA05G0250400ZS	--	--	--	--
coral2	BnaA03G0305800ZS	--	AT3G06868	--	--
coral2	Bnascaffold0026G0033200ZS	--	--	--	--
coral2	BnaC03G0014700ZS	--	--	--	--
coral2	BnaC01G0217600ZS	--	AT1G77405	--	--
coral2	BnaA09G0349100ZS	--	--	--	--
coral2	BnaC01G0411500ZS	--	AT3G17660	AGD15	--
coral2	BnaC07G0420900ZS	--	AT4G18205	PUP21	--
coral2	BnaA08G0125500ZS	BnaA08g10170D	AT4G22220	ISU1	--
coral2	BnaC07G0107800ZS	--	--	--	--
coral2	BnaA05G0272800ZS	--	--	--	--
coral2	BnaC06G0154100ZS	BnaC06g12130D	AT5G37260	RVE2	MYB_related
coral2	BnaC04G0321100ZS	--	AT3G54720	AMP1	--
coral2	BnaC05G0531900ZS	--	AT3G05880	RCI2A	--
coral2	BnaA05G0054800ZS	BnaA05g05070D	AT2G45750	--	--
coral2	BnaA10G0179100ZS	BnaA10g15560D	AT5G19590	--	--
coral2	BnaA03G0271300ZS	BnaA03g26220D	AT4G02380	SAG21	--
coral2	BnaA09G0207300ZS	BnaA09g17960D	AT5G46350	WRKY8	WRKY
coral2	BnaC03G0090700ZS	BnaC03g09200D	AT5G18670	BAM9	--
coral2	BnaA07G0222800ZS	--	AT1G59870	ABCG36	--
coral2	BnaC02G0534400ZS	BnaC02g42360D	AT5G62910	--	--
coral2	BnaC07G0149000ZS	BnaC07g11690D	AT1G27720	TAF4	--
coral2	BnaA10G0070600ZS	BnaA10g06230D	AT5G50170	--	--
coral2	BnaA06G0357100ZS	BnaA06g29520D	AT5G49400	--	--
coral2	BnaA06G0378100ZS	BnaA06g31640D	AT3G28210	SAP12	--
coral2	BnaC09G0521900ZS	BnaC09g43220D	AT5G13970	--	--
coral2	BnaA03G0189700ZS	BnaA03g18310D	AT2G39020	--	--
coral2	BnaC09G0098400ZS	BnaC09g07830D	AT5G66730	IDD1	C2H2
coral2	BnaC02G0020500ZS	BnaC02g02300D	AT5G05410	DREB2A	--
coral2	BnaA05G0499900ZS	--	AT1G52560	HSP26.5	--
coral2	Bnascaffold0026G0003800ZS	--	AT1G52560	HSP26.5	--
coral2	BnaC06G0240100ZS	BnaA07g19610D	AT1G59870	ABCG36	--
coral2	BnaA03G0411700ZS	BnaA03g40400D	AT5G61620	--	MYB_related
coral2	BnaA01G0044900ZS	BnaA01g03470D	AT4G33467	--	--
coral2	BnaC08G0488400ZS	BnaC08g39280D	AT1G14820	--	--
coral2	BnaC08G0342400ZS	BnaC08g25050D	AT3G54200	--	--
coral2	BnaC07G0144600ZS	BnaCnng67070D	AT1G28370	ERF11	ERF
coral2	BnaC08G0199600ZS	BnaC08g14030D	AT1G10170	NFXL1	NF-X1
coral2	BnaC06G0072700ZS	BnaC06g05990D	AT3G15450	--	--
coral2	BnaA07G0284600ZS	BnaA07g25560D	AT2G03820	--	--
coral2	BnaC09G0433700ZS	--	--	--	--
coral2	BnaA09G0013700ZS	--	AT4G00720	ASK8	--
coral2	BnaA01G0159200ZS	BnaAnng22840D	AT4G26480	--	--
coral2	BnaA05G0213700ZS	--	--	--	--
coral2	BnaA06G0018200ZS	BnaA06g37470D	AT1G52560	HSP26.5	--
coral2	BnaC06G0142200ZS	BnaC06g11110D	AT1G55850	CSLE1	--
coral2	BnaA09G0431600ZS	BnaA09g28080D	AT5G13090	--	--
coral2	BnaC03G0339900ZS	BnaC03g32370D	AT3G01650	RGLG1	--
coral2	BnaC02G0142100ZS	#N/A	#N/A	#N/A	--
coral2	BnaA09G0031200ZS	BnaA09g01380D	AT4G03200	--	--
coral2	BnaA05G0203300ZS	--	--	--	--
coral2	BnaC04G0084000ZS	--	--	--	--
coral2	BnaA09G0244400ZS	--	AT4G12040	SAP7	--
coral2	BnaA06G0171200ZS	BnaA06g16980D	AT3G47960	NPF2.10	--
coral2	BnaA03G0059600ZS	BnaA03g04960D	AT5G14580	PNP2	--
coral2	BnaA04G0109200ZS	BnaA04g09490D	AT5G39660	CDF2	Dof
coral2	BnaA09G0284500ZS	--	--	--	--
coral2	BnaA02G0262800ZS	--	AT4G12300	CYP706A4	--
coral2	BnaA02G0122400ZS	BnaA02g08560D	AT5G56550	OXS3	--
coral2	BnaC02G0425100ZS	BnaC02g33930D	AT2G01340	At17.1	--
coral2	BnaA06G0101200ZS	BnaA06g09850D	AT1G15190	FLA19	--
coral2	BnaA09G0322500ZS	--	--	--	--
coral2	BnaA05G0251800ZS	--	--	--	--
coral2	BnaA09G0501800ZS	BnaA09g34120D	AT3G54200	--	--
coral2	BnaA04G0046900ZS	BnaA04g04050D	AT3G54660	EMB2360	--
coral2	BnaC05G0432800ZS	BnaC05g36470D	AT3G16910	AAE7	--
coral2	BnaA06G0363200ZS	BnaA06g30120D	AT5G48570	FKBP65	--
coral2	BnaA09G0378100ZS	BnaC09g46940D	AT3G24255	--	--
coral2	BnaC03G0747700ZS	--	AT4G34200	PGDH1	--
coral2	BnaA06G0177300ZS	BnaA06g17510D	AT3G47340	ASN1	--
coral2	BnaC01G0342100ZS	BnaC01g29450D	AT1G61340	--	--
coral2	BnaA03G0115600ZS	BnaA03g10740D	AT5G56550	OXS3	--
coral2	BnaA09G0217700ZS	BnaA09g18630D	AT2G01450	MPK17	--
coral2	BnaA04G0123300ZS	BnaA04g10840D	AT5G41100	--	--
coral2	BnaC09G0454900ZS	BnaC09g36830D	AT5G21050	--	--
coral2	BnaC01G0191100ZS	--	AT4G25520	SLK1	--
coral2	BnaC02G0118000ZS	--	AT5G60540	PDX2	--
coral2	BnaA04G0145800ZS	--	--	--	--
coral2	BnaC06G0054300ZS	BnaC06g04370D	--	--	--
coral2	BnaC06G0329800ZS	BnaC06g27490D	AT5G43620	PCFS5	--
coral2	BnaC09G0272200ZS	BnaCnng65950D	AT4G05120	ENT3	--
coral2	BnaA03G0347500ZS	BnaA03g34330D	AT3G16870	GATA17	GATA
coral2	BnaC02G0020400ZS	BnaC02g36690D	AT5G05410	DREB2A	ERF
coral2	BnaA08G0225200ZS	BnaA08g19280D	AT1G25275	--	--
coral2	BnaA10G0219600ZS	--	AT5G13750	ZIFL1	--
coral2	BnaA05G0269600ZS	--	--	--	--
coral2	BnaC03G0262600ZS	BnaC03g72730D	AT2G46220	--	--
coral2	BnaC03G0208300ZS	BnaA03g17030D	AT2G37170	PIP2--2	--
coral2	BnaA10G0232500ZS	BnaA10g20770D	AT5G11860	SSP5	--
coral2	BnaA05G0008300ZS	BnaA05g00870D	AT2G46980	--	--
coral2	BnaA05G0225100ZS	--	--	--	--
coral2	BnaA07G0371600ZS	BnaA07g33870D	AT1G78010	--	--
coral2	BnaC02G0045000ZS	BnaC02g03800D	AT5G11420	--	--
coral2	BnaC09G0272700ZS	--	AT4G05070	--	--
coral2	BnaA05G0264600ZS	--	--	--	--
coral2	BnaC08G0029700ZS	BnaC08g02280D	AT1G07530	SCL14	GRAS
coral2	BnaC02G0396600ZS	BnaC02g31320D	AT5G45020	--	--
coral2	BnaC01G0051200ZS	BnaC01g04740D	AT4G33467	--	--
coral2	BnaA03G0509300ZS	BnaA03g49360D	AT4G29140	--	--
coral2	BnaC02G0502500ZS	BnaC02g40060D	AT5G26760	--	--
coral2	BnaA05G0097700ZS	BnaA05g09100D	AT2G34750	--	--
coral2	BnaA06G0137100ZS	BnaA06g13780D	AT1G19600	--	--
coral2	BnaC01G0213800ZS	BnaC01g19520D	AT4G27350	--	--
coral2	BnaC04G0204100ZS	BnaC04g16470D	AT2G27830	--	--
coral2	BnaC05G0158900ZS	BnaC05g14600D	AT1G18890	CPK10	--
coral2	BnaC09G0003300ZS	BnaC09g12750D	AT4G01560	MEE49	--
coral2	BnaA05G0079300ZS	BnaA05g07100D	AT2G37410	TIM17--2	--
coral2	BnaC05G0024200ZS	BnaC05g02220D	AT1G03990	FAO1	--
coral2	BnaA05G0228500ZS	--	--	--	--
coral2	BnaC03G0252500ZS	BnaC03g72710D	AT2G43820	UGT74F2	--
coral2	BnaA07G0192000ZS	BnaA07g37860D	AT3G55430	--	--
coral2	BnaA09G0364200ZS	--	--	--	--
coral2	BnaA05G0115200ZS	BnaA05g10700D	AT2G32210	--	--
coral2	BnaA01G0164400ZS	BnaA01g16140D	AT4G27100	--	--
coral2	BnaA03G0054600ZS	BnaA03g04460D	AT5G13700	PAO1	--
coral2	BnaA05G0369100ZS	BnaA05g21110D	AT3G19010	--	--
coral2	BnaC09G0014900ZS	BnaA09g01250D	AT4G03030	OR23	--
coral2	BnaC03G0062800ZS	BnaC03g06000D	AT5G13700	PAO1	--
coral2	BnaC01G0191000ZS	BnaC01g41650D	AT4G25515	SLK3	--
coral2	BnaC03G0005300ZS	BnaC03g00280D	AT5G01410	PDX13	--
coral2	BnaC01G0470600ZS	--	AT3G11000	--	ERF
coral2	BnaA03G0523400ZS	BnaA03g51180D	AT4G30960	CIPK6	--
coral2	BnaA08G0022500ZS	BnaA08g02020D	AT1G51090	--	--
coral2	BnaC03G0083200ZS	BnaC03g08280D	--	--	--
coral2	BnaA03G0034100ZS	BnaA03g02540D	AT5G08550	ILP1	--
coral2	BnaA05G0325500ZS	BnaA05g35980D	AT1G32340	NHL8	--
coral2	BnaA03G0066200ZS	BnaA03g05800D	AT5G16010	--	--
coral2	BnaC04G0038200ZS	BnaC04g52850D	AT2G42960	--	--
coral2	BnaA08G0303400ZS	BnaA08g29000D	AT1G07530	SCL14	GRAS
coral2	BnaC08G0235300ZS	BnaC08g16850D	AT1G16030	HSP70--5	--
coral2	BnaC06G0413000ZS	BnaC06g35970D	AT1G75200	TYW1	--
coral2	BnaA07G0015400ZS	BnaA07g01250D	AT2G18915	ADO2	--
coral2	BnaC05G0459800ZS	BnaC05g39400D	AT3G14230	RAP2--2	ERF
coral2	BnaA02G0077600ZS	BnaAnng08710D	AT5G19150	--	--
coral2	BnaC06G0242300ZS	BnaC06g43090D	AT1G80165	--	--
coral2	BnaC07G0430700ZS	BnaC07g36070D	AT4G19880	--	--
coral2	BnaC04G0402900ZS	BnaC04g32370D	AT5G40880	ZFWD3	C3H
coral2	BnaC03G0134000ZS	BnaC03g13410D	AT5G56550	OXS3	--
coral2	BnaC03G0763900ZS	BnaC03g67470D	AT4G31720	TAF10	--
coral2	BnaA02G0309600ZS	BnaA02g25620D	AT5G47660	--	Trihelix
coral2	BnaA05G0140500ZS	BnaA05g12560D	AT2G29450	GSTU5	--
coral2	BnaC06G0028200ZS	BnaC06g01910D	AT2G47800	ABCC4	--
coral2	BnaA02G0227700ZS	BnaA02g18230D	AT1G77680	SOV	--
coral2	BnaC07G0467300ZS	BnaC07g39920D	AT4G25835	--	--
coral2	Bnascaffold3076G0000100ZS	--	--	--	--
coral2	BnaC06G0156000ZS	BnaC06g12280D	AT5G38200	--	--
coral2	BnaC03G0399900ZS	BnaC03g37890D	AT3G13360	WIP3	--
coral2	BnaC04G0393400ZS	BnaC04g55840D	AT5G39720	AIG2L	--
coral2	BnaC01G0211100ZS	--	AT4G27100	--	--
coral2	BnaA03G0108500ZS	BnaA03g09940D	AT5G58040	FIPS5	--
coral2	BnaA03G0337200ZS	BnaA03g33290D	AT3G14230	RAP2--2	ERF
coral2	BnaA06G0350800ZS	BnaA09g20650D	AT5G27320	GID1C	--
coral2	BnaC03G0651200ZS	BnaC03g58590D	AT1G28380	NSL1	--
coral2	BnaC09G0143800ZS	--	AT1G63740	--	--
coral2	BnaA06G0013300ZS	BnaA06g01060D	AT1G53210	--	--
coral2	BnaA07G0237900ZS	--	AT1G77760	NIA1	--
coral2	BnaC07G0474600ZS	BnaC07g40750D	AT4G26480	--	--
coral2	BnaA03G0264300ZS	BnaC09g22280D	AT4G05070	--	--
coral2	BnaA04G0295300ZS	BnaA04g26760D	AT2G46800	MTP1	--
coral2	BnaC03G0003100ZS	--	AT5G01750	--	--
coral2	BnaA04G0081700ZS	--	--	--	--
coral2	BnaC09G0322900ZS	BnaC09g26480D	AT5G50170	--	--
coral2	BnaA09G0232600ZS	BnaA09g19970D	AT4G05070	--	--
coral2	BnaC05G0126300ZS	BnaC05g11530D	AT1G15230	--	--
coral2	BnaC04G0081800ZS	BnaC04g53380D	AT2G38340	DREB2E	ERF
coral2	BnaC04G0258600ZS	BnaC08g32660D	AT3G62980	TIR1	--
coral2	BnaA01G0168900ZS	BnaA01g16610D	AT4G27610	--	--
coral2	BnaA05G0253100ZS	--	--	--	--
coral2	BnaC09G0587900ZS	BnaC09g49420D	AT5G05980	FPGS1	--
coral2	BnaC03G0584300ZS	--	--	--	--
coral2	BnaA09G0373300ZS	BnaAnng11960D	AT1G36730	--	--
coral2	BnaC02G0555100ZS	#N/A	#N/A	#N/A	C2H2
coral2	BnaA10G0104800ZS	BnaA10g07280D	AT5G54170	--	--
coral2	BnaA05G0056500ZS	BnaA05g05210D	AT3G61410	--	--
coral2	BnaA03G0528500ZS	BnaAnng32610D	AT4G31800	WRKY18	WRKY
coral2	BnaA05G0240300ZS	--	--	--	--
coral2	BnaC01G0123600ZS	BnaC01g11600D	AT4G19190	--	--
coral2	BnaC05G0508800ZS	BnaC05g43770D	AT5G51250	--	--
coral2	BnaC09G0374800ZS	BnaC09g31440D	AT5G54940	--	--
coral2	BnaA03G0097400ZS	BnaA03g08800D	AT5G60790	ABCF1	--
coral2	BnaC04G0191300ZS	--	AT2G28910	CXIP4	--
coral2	BnaA08G0151200ZS	BnaA08g12630D	AT4G31160	DCAF1	--
coral2	BnaA07G0132100ZS	BnaA07g11370D	AT1G20620	CAT3	--
coral2	BnaA05G0259100ZS	--	--	--	--
[truncated: 12,966 more rows]

## Sheet: S6
Supplementary Table 6. Summary of acyl-lipid genes in each core module
Module	Gene	Darmor gene	Arabidopsis gene	Symbol	Transcription factor
floralwhite	BnaC08G0343700ZS	BnaC08g25150D	AT3G54320	WRI1	AP2
floralwhite	BnaC08G0227900ZS	BnaC08g16080D	AT1G14290	SBH2	--
floralwhite	BnaA07G0328100ZS	BnaA07g29580D	AT1G14290	SBH2	--
floralwhite	BnaA06G0092600ZS	BnaA06g09070D	AT1G14290	SBH2	--
floralwhite	BnaC06G0384000ZS	--	AT1G14290	SBH2	--
floralwhite	BnaC01G0206600ZS	BnaC01g18950D	AT4G26740	PXG1	--
floralwhite	BnaA01G0057300ZS	BnaA01g04940D	AT2G25170	PKL	--
floralwhite	BnaA09G0068600ZS	BnaA09g04970D	AT5G24240	PI4KG3	--
floralwhite	BnaA10G0084300ZS	BnaA10g05760D	AT5G51210	OL3	--
floralwhite	BnaA09G0039900ZS	BnaA09g02110D	AT3G27660	OL2	--
floralwhite	BnaA04G0174600ZS	BnaA04g15510D	AT2G26870	NPC2	--
floralwhite	BnaC03G0380700ZS	BnaC03g36390D	AT3G08770	LTP6	--
floralwhite	BnaA03G0317300ZS	--	AT3G08770	LTP6	--
floralwhite	BnaA03G0317500ZS	BnaA03g31050D	AT3G08770	LTP6	--
floralwhite	BnaC05G0571400ZS	BnaC05g48240D	AT3G02600	LPP3	--
floralwhite	BnaC05G0568600ZS	--	AT3G02600	LPP3	--
floralwhite	BnaA07G0095400ZS	BnaA07g08500D	AT1G28300	LEC2	B3
floralwhite	BnaC05G0244700ZS	BnaC05g50460D	AT1G28300	LEC2	B3
floralwhite	BnaC07G0145400ZS	BnaC07g10500D	AT1G28300	LEC2	B3
floralwhite	BnaA04G0185100ZS	BnaA04g16560D	AT2G28630	KCS12	--
floralwhite	BnaC04G0486300ZS	BnaC04g39890D	AT2G28630	KCS12	--
floralwhite	BnaA05G0073900ZS	BnaA05g06580D	AT2G38110	GPAT6	--
floralwhite	BnaA09G0717200ZS	--	AT1G01610	GPAT4	--
floralwhite	BnaA09G0695700ZS	--	AT1G01610	GPAT4	--
floralwhite	BnaA01G0111400ZS	BnaA01g10780D	AT4G20870	FAH2	--
floralwhite	BnaA03G0502500ZS	BnaA03g49040D	AT4G28130	DGK6	--
floralwhite	BnaC07G0237700ZS	--	AT1G68530	CUT1	--
floralwhite	Bnascaffold0749G0000100ZS	BnaC06g25830D	AT1G68530	CUT1	--
floralwhite	BnaA08G0009000ZS	BnaA08g00740D	AT1G54280	ALA6	--
floralwhite	BnaC03G0806100ZS	BnaC03g70110D	AT1G54280	ALA6	--
floralwhite	BnaC06G0393100ZS	--	AT1G72700	ALA5	--
floralwhite	BnaC06G0393200ZS	--	AT1G72700	ALA5	--
floralwhite	BnaA06G0043200ZS	BnaA06g04070D	AT1G36160	ACC1	--
floralwhite	BnaC06G0025000ZS	BnaC06g01580D	AT1G36160	ACC1	--
brown2	BnaA01G0017800ZS	BnaA01g00810D	AT4G37050	PLP3	--
brown2	BnaA09G0412600ZS	BnaA09g26420D	AT1G30120	PDH-E1 BETA	--
brown2	BnaC05G0258700ZS	BnaCnng42420D	AT1G30120	PDH-E1 BETA	--
brown2	BnaA08G0206100ZS	BnaA08g17570D	AT1G30120	PDH-E1 BETA	--
brown2	BnaA10G0008100ZS	BnaA10g00730D	AT1G01090	PDH-E1 ALPHA	--
brown2	BnaC03G0482300ZS	BnaC03g45040D	AT2G05990	MOD1	--
brown2	BnaA03G0389600ZS	BnaA03g38220D	AT2G05990	MOD1	--
brown2	BnaA03G0389700ZS	--	AT2G05990	MOD1	--
brown2	BnaC07G0081400ZS	BnaC07g04330D	AT2G05990	MOD1	--
brown2	BnaC07G0292500ZS	BnaC07g23030D	AT3G25860	LTA2	--
brown2	BnaA06G0393000ZS	BnaA06g33300D	AT3G25860	LTA2	--
brown2	BnaA01G0190400ZS	BnaA01g17630D	AT4G16155	LPD2	--
brown2	BnaA03G0347600ZS	BnaA03g34340D	AT3G16950	LPD1	--
brown2	BnaA07G0349400ZS	BnaA07g31890D	AT1G74960	KAS2	--
brown2	BnaC06G0411700ZS	BnaC06g35760D	AT1G74960	KAS2	--
brown2	BnaA06G0425000ZS	BnaA06g36060D	AT5G46290	KAS1	--
brown2	BnaA09G0207100ZS	BnaA09g17930D	AT5G46290	KAS1	--
brown2	BnaA02G0298900ZS	BnaA02g24400D	AT5G46290	KAS1	--
brown2	BnaC09G0169800ZS	BnaC09g13240D	AT1G62640	KAS III	--
brown2	BnaC07G0404100ZS	BnaC07g33280D	AT3G47360	HSD3	--
brown2	BnaA03G0430100ZS	BnaA03g42210D	AT3G47360	HSD3	--
brown2	BnaC02G0028500ZS	BnaC02g01550D	AT5G07560	GRP20	--
brown2	BnaA02G0026200ZS	BnaAnng06430D	AT5G07560	GRP20	--
brown2	BnaA08G0011800ZS	BnaA08g29190D	AT1G54010	GLL23	--
brown2	BnaC03G0803800ZS	BnaCnng27390D	AT1G54010	GLL23	--
brown2	BnaC02G0256300ZS	BnaC02g20570D	AT1G71120	GLIP6	--
brown2	BnaC04G0365000ZS	--	AT4G13050	FATA2	--
brown2	BnaA04G0078900ZS	BnaA04g07120D	AT4G13050	FATA2	--
brown2	BnaC03G0386400ZS	BnaC03g37090D	AT3G11170	FAD7	--
brown2	BnaA09G0377000ZS	BnaAnng02240D	AT1G34430	EMB3003	--
brown2	BnaC03G0213800ZS	BnaC03g21010D	--	CAC3	--
brown2	BnaA03G0182500ZS	BnaA03g17570D	AT2G38040	CAC3	--
brown2	BnaA09G0658700ZS	BnaA09g48250D	AT5G35360	CAC2	--
brown2	BnaA06G0064500ZS	BnaA06g06030D	AT5G35360	CAC2	--
brown2	BnaA03G0063900ZS	BnaA03g05470D	AT5G15530	BCCP2	--
brown2	BnaA09G0055300ZS	--	AT5G27200	ACP5	--
brown2	BnaA05G0478500ZS	--	AT3G05020	ACP1	--
brown2	BnaA01G0399900ZS	--	AT3G05020	ACP1	--
brown2	BnaA09G0385000ZS	--	AT3G05020	ACP1	--
brown2	BnaC03G0356500ZS	--	AT3G05020	ACP1	--
brown2	BnaC01G0514500ZS	--	AT3G05020	ACP1	--
brown2	BnaC05G0540400ZS	BnaA09g03610D	AT3G05020	ACP1	--
brown2	BnaC05G0376900ZS	BnaC05g31240D	AT3G21090	ABCG15	--
palevioletred2	BnaC08G0170100ZS	BnaC08g12280D	AT4G26740	PXG1	--
palevioletred2	BnaC02G0194700ZS	BnaC02g16030D	AT5G50770	HSD6	--
palevioletred2	BnaA02G0152000ZS	BnaA02g11550D	AT5G50770	HSD6	--
palevioletred2	BnaC06G0169900ZS	BnaC06g13400D	AT5G41040	HHT1	--
palevioletred2	BnaC04G0410700ZS	BnaCnng59260D	AT5G41040	HHT1	--
palevioletred2	BnaA07G0176000ZS	BnaA07g15220D	AT5G41040	HHT1	--
palevioletred2	BnaA04G0122700ZS	BnaA04g10770D	AT5G41040	HHT1	--
palevioletred2	BnaA04G0245200ZS	--	AT2G38110	GPAT6	--
palevioletred2	BnaC04G0560100ZS	--	AT2G38110	GPAT6	--
palevioletred2	BnaA09G0521800ZS	BnaAnng14390D	AT3G56700	FAR6	--
palevioletred2	BnaC09G0235300ZS	BnaC09g18650D	AT3G11170	FAD7	--
palevioletred2	BnaC05G0490400ZS	BnaC05g42010D	AT3G11170	FAD7	--
palevioletred2	BnaA04G0301300ZS	BnaA04g29620D	AT2G48140	EDA4	--
palevioletred2	BnaC04G0618000ZS	BnaC04g50990D	AT2G48140	EDA4	--
palevioletred2	BnaC05G0537900ZS	BnaC05g48800D	AT3G01420	DOX1	--
palevioletred2	BnaA02G0127800ZS	--	AT5G55370	AT2	--
palevioletred2	BnaA02G0127900ZS	--	AT5G55370	AT2	--
palevioletred2	BnaC02G0159500ZS	BnaC02g13080D	AT5G55370	AT2	--
darkorange2	BnaA10G0113200ZS	BnaA10g09480D	AT5G55240	PXG2	--
darkorange2	BnaC07G0462300ZS	BnaC07g39370D	AT4G25140	OLEO1	--
darkorange2	BnaA03G0484200ZS	BnaA03g47170D	AT4G25140	OLEO1	--
darkorange2	BnaA01G0146600ZS	BnaA01g14480D	AT4G25140	OLEO1	--
darkorange2	BnaC09G0330400ZS	BnaC09g27370D	AT5G51210	OL3	--
darkorange2	BnaA02G0345800ZS	BnaA02g29000D	AT3G27660	OL2	--
darkorange2	BnaA09G0116900ZS	BnaA09g52860D	AT2G18370	LTP8	--
darkorange2	BnaC09G0120600ZS	BnaC09g09750D	AT2G18370	LTP8	--
darkorange2	BnaA05G0434100ZS	--	AT3G11430	GPAT5	--
darkorange2	BnaC05G0488300ZS	BnaA10g30430D	AT3G11430	GPAT5	--
darkorange2	BnaC08G0364800ZS	BnaC08g27570D	AT3G56700	FAR6	--
darkorange2	BnaA03G0402500ZS	BnaA03g39540D	AT5G23190	CYP86B1	--
darkorange2	BnaA09G0003500ZS	--	AT4G00360	CYP86A2	--
darkorange2	BnaA09G0011800ZS	--	AT4G00360	CYP86A2	--
darkorange2	Bnascaffold0571G0000200ZS	BnaA09g51710D	AT4G00360	CYP86A2	--
darkorange2	BnaA03G0104400ZS	BnaAnng17300D	AT5G58860	CYP86A1	--
darkorange2	BnaC03G0120700ZS	BnaC03g12340D	AT5G58860	CYP86A1	--
darkorange2	BnaA02G0107900ZS	BnaA02g07380D	AT5G58860	CYP86A1	--
darkorange2	BnaC08G0336700ZS	BnaC08g24540D	AT3G53510	ABCG20	--
darkorange2	BnaC04G0554800ZS	BnaC04g45080D	AT2G37360	ABCG2	--
midnightblue	BnaC06G0203900ZS	BnaCnng07580D	AT3G57140	SDP1L	--
midnightblue	BnaC02G0494300ZS	BnaC02g39270D	AT5G55240	PXG2	--
midnightblue	BnaA02G0368700ZS	BnaA02g30970D	AT5G55240	PXG2	--
midnightblue	BnaC02G0509400ZS	BnaC02g40590D	AT5G25370	PLDZETA	--
midnightblue	BnaC01G0032200ZS	--	AT4G35790	PLDDELTA	--
midnightblue	Bnascaffold0025G0010700ZS	BnaC02g10620D	AT5G58670	PLC1	--
midnightblue	BnaC02G0134000ZS	--	AT5G58670	PLC1	--
midnightblue	BnaC02G0133600ZS	--	AT5G58670	PLC1	--
midnightblue	BnaA06G0088300ZS	BnaA06g08690D	AT1G13640	PI4KG6	--
midnightblue	BnaC05G0108200ZS	BnaC05g49350D	AT1G13640	PI4KG6	--
midnightblue	BnaA02G0200800ZS	BnaA02g16020D	AT1G72520	LOX4	--
midnightblue	BnaC09G0520100ZS	BnaC09g54530D	AT5G14180	LIP2	--
midnightblue	BnaA10G0216500ZS	BnaA10g19480D	AT5G14180	LIP2	--
midnightblue	BnaC07G0345700ZS	BnaC07g28060D	AT5G27600	LACS7	--
midnightblue	BnaC03G0476700ZS	BnaC03g44210D	AT2G04540	KAS	--
midnightblue	BnaC02G0194900ZS	BnaCnng57830D	AT5G50700	HSD1	--
midnightblue	BnaA02G0152200ZS	BnaA02g11570D	AT5G50700	HSD1	--
midnightblue	BnaC03G0290800ZS	BnaC03g27860D	AT5G50700	HSD1	--
midnightblue	BnaC03G0803300ZS	--	AT1G54010	GLL23	--
midnightblue	BnaC06G0331300ZS	BnaA07g08340D	AT3G25110	FATA	--
midnightblue	BnaA10G0042900ZS	BnaA10g04100D	AT1G34260	FAB1D	--
midnightblue	BnaA05G0448600ZS	BnaA05g28270D	AT3G10570	CYP77A6	--
midnightblue	BnaA09G0235300ZS	BnaA09g20200D	AT4G04870	CLS	--
midnightblue	BnaC07G0114800ZS	BnaC07g07710D	AT3G23840	CER26L	--
midnightblue	BnaC03G0258100ZS	BnaC03g25130D	AT2G45150	CDS4	--

## Sheet: S7
Supplementary Table 7. Summary of phenylalanine genes in each core module
Module	Gene	Darmor gene	Arabidopsis gene	Symbol	Transcription factor
floralwhite	BnaA03G0178600ZS	BnaC04g08020D	AT2G37260	WRKY44	WRKY
floralwhite	BnaC08G0110000ZS	BnaC08g07960D	AT5G35550	TT2	MYB
floralwhite	BnaA08G0077800ZS	BnaA08g29930D	AT5G35550	TT2	MYB
floralwhite	BnaC06G0216900ZS	BnaC06g17050D	AT3G59030	TT12	--
floralwhite	BnaA07G0206700ZS	BnaA07g18120D	AT3G59030	TT12	--
floralwhite	BnaA05G0415900ZS	BnaA05g37010D	AT3G13540	MYB5	MYB
floralwhite	BnaC09G0492500ZS	BnaC09g40740D	AT5G17220	GSTF12	--
floralwhite	BnaA10G0196600ZS	BnaA10g17440D	AT5G17220	GSTF12	--
floralwhite	BnaA09G0569200ZS	BnaA09g55750D	AT3G63170	FAP1	--
floralwhite	BnaA09G0476900ZS	BnaA09g31780D	AT3G51240	F3H	--
floralwhite	BnaA10G0256900ZS	BnaA10g23330D	AT5G07990	CYP75B1	--
floralwhite	BnaA10G0276200ZS	BnaA10g25120D	AT5G05270	CHI3	--
floralwhite	BnaC08G0351900ZS	BnaC08g26020D	AT3G55120	CHI1	--
floralwhite	BnaA03G0584100ZS	BnaA03g60670D	AT1G61720	BAN	--
floralwhite	BnaC04G0237700ZS	BnaC04g18950D	AT1G61720	BAN	--
floralwhite	BnaA08G0262700ZS	--	AT1G17260	AHA10	--
floralwhite	BnaC08G0239400ZS	BnaC08g17280D	AT1G17260	AHA10	--
floralwhite	BnaC04G0036200ZS	BnaA05g02990D	AT2G42830	AGL5	MIKC_MADS
floralwhite	BnaA05G0033500ZS	--	AT2G42830	AGL5	MIKC_MADS
floralwhite	BnaC08G0385300ZS	--	AT3G58780	AGL1	M-type_MADS
floralwhite	BnaC08G0385400ZS	BnaC08g29530D	AT3G58780	AGL1	--
brown2	BnaC02G0482900ZS	BnaC02g38340D	AT5G48100	TT10	--
brown2	BnaC09G0353000ZS	--	AT5G53200	TRY	MYB_related
brown2	BnaA10G0104700ZS	BnaA10g07270D	AT5G54160	OMT1	--
darkorange2	BnaA02G0206500ZS	BnaA02g16430D	AT1G73410	MYB54	MYB
midnightblue	BnaA01G0034500ZS	BnaA01g02360D	AT4G34850	PKSB	--
midnightblue	BnaC04G0500400ZS	BnaC04g41120D	AT2G30490	CYP73A5	--

## Sheet: S8
Supplementary Table 8. Summary of MapMan enrichment results of floralwhite (stage I) module
Bin	Pathway	Gene number	P value	FDR
13	Cell cycle organisation	136	3.07409e-13	5.08148e-10
13.3	Cell cycle organisation.mitosis and meiosis	42	1.66392e-08	9.16822e-06
21	Cell wall organisation	153	2.61778e-07	0.00010818
13.1	Cell cycle organisation.cell cycle control	30	1.53754e-06	0.000508311
14.3	DNA damage response.homologous recombination repair (HR)	11	5.94167e-06	0.00163693
13.1.1.1	Cell cycle organisation.cell cycle control.cyclin-dependent regulation.cyclin activities	15	1.04417e-05	0.00246573
13.1.1	Cell cycle organisation.cell cycle control.cyclin-dependent regulation	25	4.53273e-05	0.00936576
20.1.1	Cytoskeleton organisation.microtubular network.alpha-beta-Tubulin heterodimer	8	6.96326e-05	0.0127892
2.1	Cellular respiration.glycolysis	15	9.93745e-05	0.0149333
2.1.1	Cellular respiration.glycolysis.cytosolic glycolysis	15	9.93745e-05	0.0149333
27.3	Multi-process regulation.SnRK1-kinase regulatory system	19	0.000124976	0.0158911
27.3.3	Multi-process regulation.SnRK1-kinase regulatory system.SnRK1-interacting factor (FLZ)	19	0.000124976	0.0158911
13.2	Cell cycle organisation.DNA replication	46	0.000187281	0.0206384
25	Nutrient uptake	32	0.00018492	0.0206384
13.3.6	Cell cycle organisation.mitosis and meiosis.meiotic recombination	19	0.000226124	0.0225945
14	DNA damage response	14	0.000251361	0.0225945
21.4	Cell wall organisation.cell wall proteins	38	0.000268225	0.0225945
22.3.2	Vesicle trafficking.Coat protein I (COPI) coatomer machinery.coat protein recruiting	8	0.000273376	0.0225945
22.3.2.1	Vesicle trafficking.Coat protein I (COPI) coatomer machinery.coat protein recruiting.ARF-GTPase	8	0.000273376	0.0225945
3	Carbohydrate metabolism	93	0.000348601	0.0274398
13.3.5	Cell cycle organisation.mitosis and meiosis.sister chromatid separation	9	0.000397107	0.0298372
14.3.6	DNA damage response.homologous recombination repair (HR).Smc5-Smc6 complex	6	0.000449264	0.032019
21.4.1	Cell wall organisation.cell wall proteins.hydroxyproline-rich glycoprotein activities	33	0.000464886	0.032019
19.4.1	Protein homeostasis.proteolysis.cysteine-type peptidase activities	17	0.000488444	0.0322959

## Sheet: S9
Supplementary Table 9. Summary of MapMan enrichment results of brown2 (stage II) module
Bin	Pathway	Gene number	P value	FDR
1.1	Photosynthesis.photophosphorylation	150	0	0
5	Lipid metabolism	74	0	0
1	Photosynthesis	191	0	0
1.1.1	Photosynthesis.photophosphorylation.photosystem II	74	0	0
1.1.4	Photosynthesis.photophosphorylation.photosystem I	52	0	0
5.1	Lipid metabolism.fatty acid biosynthesis	60	0	0
1.1.1.1	Photosynthesis.photophosphorylation.photosystem II.LHC-II complex	25	5.9952e-15	7.15142e-13
5.1.4	Lipid metabolism.fatty acid biosynthesis.plastidial fatty acid synthase (ptFAS) system	32	3.66374e-14	3.82402e-12
1.1.1.2	Photosynthesis.photophosphorylation.photosystem II.PS-II complex	30	4.61853e-14	4.28497e-12
1.1.4.2	Photosynthesis.photophosphorylation.photosystem I.PS-I complex	33	2.4647e-13	2.05802e-11
11	Phytohormone action	47	3.47651e-09	2.23299e-07
1.1.1.2.2	Photosynthesis.photophosphorylation.photosystem II.PS-II complex.oxygen-evolving center (OEC) extrinsic proteins	15	5.5636e-09	3.31829e-07
5.1.2	Lipid metabolism.fatty acid biosynthesis.acetyl-CoA generation	14	2.16293e-08	1.158e-06
1.1.1.1.1	Photosynthesis.photophosphorylation.photosystem II.LHC-II complex.component LHCb1/2/3	12	2.21893e-08	1.158e-06
15	RNA biosynthesis	151	2.38545e-07	1.11101e-05
15.5	RNA biosynthesis.transcriptional regulation	145	2.395e-07	1.11101e-05
3.12	Carbohydrate metabolism.plastidial glycolysis	13	4.42628e-07	1.94523e-05
1.1.4.1	Photosynthesis.photophosphorylation.photosystem I.LHC-I complex	16	5.55712e-06	0.00023201
3	Carbohydrate metabolism	35	5.97258e-06	0.000237481
1.2	Photosynthesis.calvin cycle	34	1.44922e-05	0.000526129
5.1.2.2	Lipid metabolism.fatty acid biosynthesis.acetyl-CoA generation.plastidial pyruvate dehydrogenase complex	9	1.41051e-05	0.000526129
5.1.4.1	Lipid metabolism.fatty acid biosynthesis.plastidial fatty acid synthase (ptFAS) system.acyl carrier protein (ptACP)	8	2.04072e-05	0.000710002
1.1.1.2.2.2	Photosynthesis.photophosphorylation.photosystem II.PS-II complex.oxygen-evolving center (OEC) extrinsic proteins.Viridiplantae-specific components	7	2.15725e-05	0.000720521
18.4	Protein modification.phosphorylation	59	2.47307e-05	0.000794237
18.4.1	Protein modification.phosphorylation.TKL protein kinase superfamily	44	6.45587e-05	0.00199592
1.1.1.2.2.1	Photosynthesis.photophosphorylation.photosystem II.PS-II complex.oxygen-evolving center (OEC) extrinsic proteins.component OEC33/PsbO	8	6.6929e-05	0.00199592
18	Protein modification	74	0.000201351	0.00579753
5.1.3	Lipid metabolism.fatty acid biosynthesis.acetyl-CoA carboxylation	7	0.000264798	0.00737022
1.1.1.1.4	Photosynthesis.photophosphorylation.photosystem II.LHC-II complex.component LHCb6	5	0.000361017	0.00966349
1.1.1.2.2.2.1	Photosynthesis.photophosphorylation.photosystem II.PS-II complex.oxygen-evolving center (OEC) extrinsic proteins.Viridiplantae-specific components.component OEC23/PsbP	5	0.000370337	0.00966349
3.12.8	Carbohydrate metabolism.plastidial glycolysis.pyruvate kinase	5	0.000431151	0.0105886
5.1.2.1	Lipid metabolism.fatty acid biosynthesis.acetyl-CoA generation.plastidial pyruvate kinase	5	0.000431151	0.0105886
5.1.4.4	Lipid metabolism.fatty acid biosynthesis.plastidial fatty acid synthase (ptFAS) system.ketoacyl-ACP reductase (KAR1)	6	0.000473905	0.011306
5.1.4.2	Lipid metabolism.fatty acid biosynthesis.plastidial fatty acid synthase (ptFAS) system.ketoacyl-ACP synthase activities	9	0.000794435	0.0184265
50.2.4	Enzyme classification.EC_2 transferases.EC_2.4 glycosyltransferase	8	0.000982797	0.0221793
50.2	Enzyme classification.EC_2 transferases	17	0.00103918	0.0228346
15.5.15	RNA biosynthesis.transcriptional regulation.transcription factor (C2H2-ZF)	9	0.00107914	0.0231046
11.3	Phytohormone action.brassinosteroid	10	0.00149612	0.0312316
1.2.3	Photosynthesis.calvin cycle.glyceraldehyde 3-phosphate dehydrogenase	7	0.00177062	0.0360602
1.1.1.1.3	Photosynthesis.photophosphorylation.photosystem II.LHC-II complex.component LHCb5	5	0.00182146	0.0362123
5.1.3.2	Lipid metabolism.fatty acid biosynthesis.acetyl-CoA carboxylation.polymeric acetyl-CoA carboxylase complex	5	0.00214878	0.040778
1.1.4.2.12	Photosynthesis.photophosphorylation.photosystem I.PS-I complex.component PsaL	4	0.00220952	0.0409988
15.5.1	RNA biosynthesis.transcriptional regulation.C2C2 transcription factor superfamily	14	0.00232066	0.0421249
1.1.4.2.5	Photosynthesis.photophosphorylation.photosystem I.PS-I complex.component PsaE	4	0.00238075	0.0422962

## Sheet: S10
Supplementary Table 10. Summary of MapMan enrichment results of palevioletred2 (stage III) module
Bin	Pathway	Gene number	P value	FDR
21.4.1.1.4	Cell wall organisation.cell wall proteins.hydroxyproline-rich glycoprotein activities.arabinogalactan-protein (AGP) activities.xylogen-type AGP (XYP/XYLP)	5	0.000634581	0.0641652
21.9	Cell wall organisation.cutin and suberin	11	0.000654747	0.0641652

[truncated: 16 more sheets: S11, S12, S13, S14, S15, S16, S17, S18, S19, S20, S21, S22, S23, S24, S25, S26]
